# Supplementary material for: Genetic prediction of modifiable lifestyle factors for erectile dysfunction
Source: Sex Med. 2024 Mar 18;12(1):qfae010. doi: 10.1093/sexmed/qfae010 (PMC10949036; doi:10.1093/sexmed/qfae010)
Supplement: Supplementary_Table_1_Instrumental_SNPs_from_lifestyle_Factors_GWASs_qfae010 [file supplementary_table_1_instrumental_snps_from_lifestyle_factors_gwass_qfae010.xlsx]

## Sheet: Sheet1
Supplementary Table 1. Instrumental SNPs from lifestyle Factors GWASs.
Phenotype	GWAS ID	SNP	Chr	POS	Se	Beta	Effect_allele	Other_allele	P_value	F
Age first had sexual intercourse	ukb-b-6591	rs1000586	5	76938952	0.00227885	-0.0129893	C	T	1.2e-08	31.4558
Age first had sexual intercourse	ukb-b-6591	rs10085776	7	104441909	0.00218111	-0.013742	C	T	2.99999e-10	37.7237
Age first had sexual intercourse	ukb-b-6591	rs10104523	8	73889570	0.00216093	-0.0125544	C	T	6.29999e-09	31.9697
Age first had sexual intercourse	ukb-b-6591	rs10124571	9	14442490	0.00219546	0.0127922	T	C	5.69994e-09	32.2264
Age first had sexual intercourse	ukb-b-6591	rs10134692	14	93912668	0.0021764	-0.0155541	A	C	8.9002e-13	48.5179
Age first had sexual intercourse	ukb-b-6591	rs10137475	14	58797953	0.00218374	0.0132976	A	G	1.09999e-09	35.0791
Age first had sexual intercourse	ukb-b-6591	rs1014402	15	97505900	0.00219328	-0.0134948	C	A	7.59994e-10	35.9715
Age first had sexual intercourse	ukb-b-6591	rs10157166	1	214484950	0.00218573	-0.0121183	T	C	2.99999e-08	28.9743
Age first had sexual intercourse	ukb-b-6591	rs10204104	2	174209822	0.00289388	-0.0163744	A	C	1.5e-08	30.4832
Age first had sexual intercourse	ukb-b-6591	rs10496949	2	144153344	0.00218449	0.0149311	C	G	8.19974e-12	44.2083
Age first had sexual intercourse	ukb-b-6591	rs10743299	12	19149370	0.00223785	0.0144423	C	G	1.09999e-10	39.8067
Age first had sexual intercourse	ukb-b-6591	rs10750367	11	127449675	0.00218878	-0.0152168	G	A	3.59998e-12	46.5088
Age first had sexual intercourse	ukb-b-6591	rs10767990	11	33169066	0.00237014	-0.0131164	G	A	3.09999e-08	29.144
Age first had sexual intercourse	ukb-b-6591	rs10880088	12	41905897	0.00263079	0.0161646	T	C	8e-10	35.9837
Age first had sexual intercourse	ukb-b-6591	rs10886022	10	118778079	0.00258759	0.0177217	C	A	7.50067e-12	46.1667
Age first had sexual intercourse	ukb-b-6591	rs10922907	1	91193049	0.00217004	0.0224624	T	A	4.10015e-25	101.564
Age first had sexual intercourse	ukb-b-6591	rs10987215	9	128987905	0.00320124	0.0184979	T	C	7.49998e-09	32.1726
Age first had sexual intercourse	ukb-b-6591	rs10994777	10	63233988	0.0029331	0.0188266	A	G	1.40001e-10	39.1071
Age first had sexual intercourse	ukb-b-6591	rs11030119	11	27728102	0.00234017	-0.0135053	A	G	7.90005e-09	31.487
Age first had sexual intercourse	ukb-b-6591	rs11030402	11	28676170	0.00223892	0.0131312	G	A	4.49997e-09	32.6096
Age first had sexual intercourse	ukb-b-6591	rs11111153	12	102476087	0.00250685	-0.0139553	C	A	2.59998e-08	29.295
Age first had sexual intercourse	ukb-b-6591	rs11119017	1	208408890	0.00221718	0.0123063	G	A	2.80001e-08	29.562
Age first had sexual intercourse	ukb-b-6591	rs11123817	2	100835032	0.00219576	0.0150766	T	C	6.59933e-12	44.3958
Age first had sexual intercourse	ukb-b-6591	rs11127829	3	83998830	0.00296195	-0.0173872	G	A	4.39997e-09	32.9957
Age first had sexual intercourse	ukb-b-6591	rs11188601	10	97856899	0.00224022	-0.0172077	C	T	1.59993e-14	55.7805
Age first had sexual intercourse	ukb-b-6591	rs11198343	10	120030932	0.0028916	0.0158694	C	A	4.09996e-08	28.587
Age first had sexual intercourse	ukb-b-6591	rs11255903	10	8798182	0.00247212	-0.0145879	C	A	3.59998e-09	33.1068
Age first had sexual intercourse	ukb-b-6591	rs112633616	12	23238326	0.00606962	0.0403127	C	A	3.10027e-11	42.4831
Age first had sexual intercourse	ukb-b-6591	rs112780312	1	153797015	0.00244083	-0.0165258	A	G	1.29987e-11	44.2769
Age first had sexual intercourse	ukb-b-6591	rs113338260	5	46004640	0.00262476	-0.0156495	C	T	2.5e-09	33.6867
Age first had sexual intercourse	ukb-b-6591	rs113367286	7	140144414	0.00241196	0.0198309	T	C	1.99986e-16	64.2053
Age first had sexual intercourse	ukb-b-6591	rs1139897	16	720986	0.00259324	0.0175687	A	G	1.20005e-11	43.5534
Age first had sexual intercourse	ukb-b-6591	rs114456303	3	24673158	0.0078857	0.0430884	A	C	4.70002e-08	28.8862
Age first had sexual intercourse	ukb-b-6591	rs115260227	4	104774698	0.0104264	0.0587344	G	A	1.79999e-08	32.7141
Age first had sexual intercourse	ukb-b-6591	rs1156981	1	88829969	0.00361129	-0.0227567	G	A	2.90001e-10	37.353
Age first had sexual intercourse	ukb-b-6591	rs115882849	3	54156724	0.00300418	-0.0191877	A	G	1.7e-10	38.7878
Age first had sexual intercourse	ukb-b-6591	rs11678980	2	162101261	0.00223207	-0.0123757	A	G	2.90001e-08	30.9397
Age first had sexual intercourse	ukb-b-6591	rs11729080	4	112503872	0.00285872	0.0229745	A	G	9.20026e-16	60.8766
Age first had sexual intercourse	ukb-b-6591	rs11767283	7	121947456	0.00261691	-0.0189177	G	A	4.90004e-13	50.1971
Age first had sexual intercourse	ukb-b-6591	rs11770163	7	116417848	0.0022936	-0.0130247	C	G	1.40001e-08	30.5664
Age first had sexual intercourse	ukb-b-6591	rs11772444	7	133453874	0.00278167	-0.0216985	A	G	6.20012e-15	58.6042
Age first had sexual intercourse	ukb-b-6591	rs12036801	1	97093839	0.00276505	0.0151947	T	C	3.89996e-08	28.509
Age first had sexual intercourse	ukb-b-6591	rs12147463	14	41059928	0.00275919	-0.020875	A	G	3.90032e-14	55.2746
Age first had sexual intercourse	ukb-b-6591	rs12204714	6	152235339	0.00223744	0.0292636	T	C	4.30031e-39	161.952
Age first had sexual intercourse	ukb-b-6591	rs12244388	10	104640052	0.00227957	-0.0150311	A	G	4.30031e-11	41.1438
Age first had sexual intercourse	ukb-b-6591	rs1226414	2	157109930	0.00215833	0.0155399	T	A	6.00067e-13	49.0779
Age first had sexual intercourse	ukb-b-6591	rs12448731	16	49622284	0.00310836	-0.0174598	T	C	1.89998e-08	30.1454
Age first had sexual intercourse	ukb-b-6591	rs12458015	18	53305735	0.00228333	-0.0153841	C	T	1.59993e-11	42.9852
Age first had sexual intercourse	ukb-b-6591	rs12479062	2	60668720	0.00413677	-0.022689	C	T	4.09996e-08	28.2651
Age first had sexual intercourse	ukb-b-6591	rs12505942	4	140906390	0.00227551	0.0160611	C	T	1.69981e-12	47.2464
Age first had sexual intercourse	ukb-b-6591	rs12511982	4	60736871	0.00217493	0.0126559	A	G	5.89997e-09	32.2214
Age first had sexual intercourse	ukb-b-6591	rs12523097	5	167411400	0.00237205	-0.0160994	C	T	1.10002e-11	44.0588
Age first had sexual intercourse	ukb-b-6591	rs12523398	5	45119647	0.00285708	0.0225484	A	T	2.99985e-15	59.3816
Age first had sexual intercourse	ukb-b-6591	rs12637371	3	84219156	0.00548344	-0.0315006	T	C	9.20005e-09	31.3735
Age first had sexual intercourse	ukb-b-6591	rs12653396	5	87847273	0.00219358	-0.0219752	A	T	1.29987e-23	96.4849
Age first had sexual intercourse	ukb-b-6591	rs12671608	7	153524115	0.00313092	-0.017507	C	T	2.19999e-08	29.8308
Age first had sexual intercourse	ukb-b-6591	rs12672726	7	21403414	0.00248511	-0.0170635	A	G	6.59933e-12	44.7166
Age first had sexual intercourse	ukb-b-6591	rs12701263	7	32962089	0.00220279	0.0144102	T	C	6.09958e-11	40.5184
Age first had sexual intercourse	ukb-b-6591	rs12716365	5	155695053	0.00226275	-0.0139323	A	T	7.39997e-10	36.0302
Age first had sexual intercourse	ukb-b-6591	rs1275941	2	26957396	0.00215621	-0.0136997	A	C	2.1e-10	38.0364
Age first had sexual intercourse	ukb-b-6591	rs12795483	11	79883503	0.00216666	0.0129681	G	A	2.19999e-09	34.135
Age first had sexual intercourse	ukb-b-6591	rs12826060	12	24195419	0.00219153	-0.0130686	G	T	2.5e-09	33.6488
Age first had sexual intercourse	ukb-b-6591	rs12901274	15	47485510	0.00221725	-0.012175	A	G	4e-08	29.989
Age first had sexual intercourse	ukb-b-6591	rs12907546	15	47684280	0.00264994	-0.0228102	A	G	7.39946e-18	70.6093
Age first had sexual intercourse	ukb-b-6591	rs1295220	5	154890837	0.00248775	-0.0186416	T	C	6.70039e-14	53.4627
Age first had sexual intercourse	ukb-b-6591	rs12970816	18	50023859	0.00221166	-0.0152412	A	G	5.50047e-12	45.1397
Age first had sexual intercourse	ukb-b-6591	rs1297621	7	101890901	0.00220854	0.0129302	T	C	4.79999e-09	32.7141
Age first had sexual intercourse	ukb-b-6591	rs13009008	2	174043233	0.0022916	0.0182638	G	A	1.59993e-15	59.749
Age first had sexual intercourse	ukb-b-6591	rs13009323	2	171624415	0.00229655	-0.0125592	T	A	4.49997e-08	28.3734
Age first had sexual intercourse	ukb-b-6591	rs13010628	2	61518474	0.00261056	0.0147633	T	G	1.6e-08	30.2243
Age first had sexual intercourse	ukb-b-6591	rs1328302	9	91835655	0.00327798	0.0183705	C	T	2.1e-08	29.9776
Age first had sexual intercourse	ukb-b-6591	rs13289229	9	86224419	0.00285474	0.0178001	T	G	4.49997e-10	37.7183
Age first had sexual intercourse	ukb-b-6591	rs13336147	16	72985338	0.00241929	0.0139204	C	T	8.70001e-09	31.4179
Age first had sexual intercourse	ukb-b-6591	rs13394795	2	202867731	0.00252972	0.0142029	C	T	2e-08	29.9977
Age first had sexual intercourse	ukb-b-6591	rs1368546	2	104057364	0.00216603	0.015985	C	T	1.59993e-13	51.2589
Age first had sexual intercourse	ukb-b-6591	rs1391075	12	84052203	0.00225175	-0.0153773	C	A	8.49963e-12	44.1057
Age first had sexual intercourse	ukb-b-6591	rs1392816	1	66481188	0.00222824	0.0175184	T	C	3.80014e-15	59.2434
Age first had sexual intercourse	ukb-b-6591	rs140098	22	30126644	0.00218166	-0.0123554	C	T	1.5e-08	30.7431
Age first had sexual intercourse	ukb-b-6591	rs140163521	6	43515096	0.00779714	0.0426828	A	T	4.39997e-08	29.2055
Age first had sexual intercourse	ukb-b-6591	rs1407498	6	19030730	0.00242238	0.0140386	G	A	6.80002e-09	31.8503
Age first had sexual intercourse	ukb-b-6591	rs141547796	6	50615935	0.00395855	0.0334614	A	G	2.80027e-17	68.6737
Age first had sexual intercourse	ukb-b-6591	rs1440983	14	30493261	0.00552065	-0.0309065	A	G	2.19999e-08	29.9163
Age first had sexual intercourse	ukb-b-6591	rs147633738	1	156320524	0.00436391	-0.0271772	T	C	4.70002e-10	36.7577
Age first had sexual intercourse	ukb-b-6591	rs1516172	2	51853955	0.00269501	0.0157171	G	C	5.49997e-09	32.1904
Age first had sexual intercourse	ukb-b-6591	rs1585634	8	54396376	0.00272036	-0.0155686	C	G	1e-08	31.2737
Age first had sexual intercourse	ukb-b-6591	rs159428	20	31099311	0.00216122	-0.0133188	C	T	7.19996e-10	35.9527
Age first had sexual intercourse	ukb-b-6591	rs16948048	17	47440466	0.00223927	-0.0166924	G	A	8.99912e-14	52.6592
Age first had sexual intercourse	ukb-b-6591	rs17164088	4	2675893	0.0021824	-0.012374	G	A	1.40001e-08	30.3638
Age first had sexual intercourse	ukb-b-6591	rs1812249	1	112284581	0.00262062	-0.0148834	A	G	1.40001e-08	30.4173
Age first had sexual intercourse	ukb-b-6591	rs182353	8	115396892	0.00216294	-0.013024	T	C	1.7e-09	34.3349
Age first had sexual intercourse	ukb-b-6591	rs1856502	6	100097384	0.00216259	-0.0121462	A	T	1.89998e-08	29.7602
Age first had sexual intercourse	ukb-b-6591	rs1931262	1	96174912	0.00215564	-0.0122823	C	T	1.2e-08	30.6487
Age first had sexual intercourse	ukb-b-6591	rs198297	7	24198498	0.0027836	0.0164862	A	G	3.2e-09	33.3566
Age first had sexual intercourse	ukb-b-6591	rs2025151	9	99161512	0.00271665	0.0150046	G	C	3.29997e-08	28.8574
Age first had sexual intercourse	ukb-b-6591	rs206005	6	164427025	0.00253165	-0.0144473	T	A	1.2e-08	30.9334
Age first had sexual intercourse	ukb-b-6591	rs2066928	5	30843787	0.00219461	-0.0125286	G	A	1.09999e-08	31.7904
Age first had sexual intercourse	ukb-b-6591	rs2084572	3	17315758	0.00216537	0.014725	G	A	1e-11	43.6326
Age first had sexual intercourse	ukb-b-6591	rs2093623	10	10922977	0.00217668	0.0150008	A	G	5.50047e-12	45.7337
Age first had sexual intercourse	ukb-b-6591	rs2130893	10	134039132	0.00246651	0.0149124	C	G	1.5e-09	36.8682
Age first had sexual intercourse	ukb-b-6591	rs215639	7	32373639	0.00227317	0.0140915	T	C	5.69994e-10	36.5988
Age first had sexual intercourse	ukb-b-6591	rs2174752	13	69332015	0.00216954	-0.0143345	T	G	3.90032e-11	41.3658
Age first had sexual intercourse	ukb-b-6591	rs2176337	9	108959330	0.00232203	-0.017784	T	A	1.9002e-14	55.5111
Age first had sexual intercourse	ukb-b-6591	rs2188151	3	50201924	0.00218242	-0.0222145	T	G	2.49977e-24	98.05
Age first had sexual intercourse	ukb-b-6591	rs2274568	1	110612925	0.00218862	-0.0137862	A	G	2.99999e-10	37.6231
Age first had sexual intercourse	ukb-b-6591	rs2278480	3	25635743	0.00239469	0.0131314	C	T	4.20001e-08	28.7224
Age first had sexual intercourse	ukb-b-6591	rs2382438	9	14139937	0.00295737	-0.0180094	C	T	1.09999e-09	35.2503
Age first had sexual intercourse	ukb-b-6591	rs239190	6	101129067	0.00216441	0.0151426	T	C	2.60016e-12	46.4121
Age first had sexual intercourse	ukb-b-6591	rs2406374	5	106936435	0.00231855	0.0147643	T	C	1.89998e-10	38.1759
Age first had sexual intercourse	ukb-b-6591	rs2535593	17	5621920	0.00217263	0.0125197	C	T	8.30004e-09	31.6552
Age first had sexual intercourse	ukb-b-6591	rs2581828	3	53133149	0.00218671	-0.0129283	G	C	3.40001e-09	32.8549
Age first had sexual intercourse	ukb-b-6591	rs2612030	3	53773437	0.00293365	0.0242699	C	T	1.29987e-16	64.9735
Age first had sexual intercourse	ukb-b-6591	rs2613765	19	5066330	0.00216222	0.01255	A	G	6.49995e-09	31.9206
Age first had sexual intercourse	ukb-b-6591	rs2740776	8	92003130	0.00242962	0.0140183	T	C	7.90005e-09	31.685
Age first had sexual intercourse	ukb-b-6591	rs2744450	6	52951766	0.00270781	0.017081	G	A	2.80001e-10	37.6476
Age first had sexual intercourse	ukb-b-6591	rs28628143	18	44799028	0.00219115	0.0136702	T	C	4.39997e-10	37.0927
Age first had sexual intercourse	ukb-b-6591	rs28929474	14	94844947	0.00774234	0.0467708	T	C	1.5e-09	34.6039
Age first had sexual intercourse	ukb-b-6591	rs2910032	5	152540354	0.0021596	0.0125925	T	C	5.49997e-09	32.1848
Age first had sexual intercourse	ukb-b-6591	rs293736	20	31925189	0.00241272	-0.0140549	C	A	5.69994e-09	32.2215
Age first had sexual intercourse	ukb-b-6591	rs2974311	8	42455166	0.00215715	0.0138488	A	G	1.40001e-10	38.9796
Age first had sexual intercourse	ukb-b-6591	rs298288	2	157282310	0.00271744	0.0172192	C	G	2.39999e-10	38.1128
Age first had sexual intercourse	ukb-b-6591	rs3007104	14	47367434	0.00218798	-0.0154973	A	G	1.39991e-12	47.6866
Age first had sexual intercourse	ukb-b-6591	rs30266	5	103972357	0.00229698	-0.012649	A	G	3.69999e-08	28.6891
Age first had sexual intercourse	ukb-b-6591	rs341521	13	60399045	0.00237256	-0.0152941	A	G	1.09999e-10	39.719
Age first had sexual intercourse	ukb-b-6591	rs34361149	1	72750470	0.00274	0.0151071	A	G	3.50002e-08	28.5861
Age first had sexual intercourse	ukb-b-6591	rs34517439	1	78450517	0.00333274	-0.0197888	A	C	2.90001e-09	34.0682
Age first had sexual intercourse	ukb-b-6591	rs34606772	3	24908376	0.00220229	-0.0127837	T	C	6.4e-09	32.2831
Age first had sexual intercourse	ukb-b-6591	rs34811474	4	25408838	0.00255792	0.015285	A	G	2.30001e-09	33.7198
Age first had sexual intercourse	ukb-b-6591	rs35128508	18	42722340	0.00242383	0.0146939	A	G	1.29999e-09	34.8701
Age first had sexual intercourse	ukb-b-6591	rs35408390	2	86471782	0.00216917	-0.0121304	T	C	2.19999e-08	29.5143
Age first had sexual intercourse	ukb-b-6591	rs35851551	7	31330785	0.00360571	-0.0264733	G	A	2.09991e-13	51.9199
Age first had sexual intercourse	ukb-b-6591	rs359243	2	60475509	0.00221814	-0.0229329	C	T	4.70002e-25	101.962
Age first had sexual intercourse	ukb-b-6591	rs36061954	8	38329650	0.0022028	-0.0127314	T	C	7.49998e-09	31.5959
Age first had sexual intercourse	ukb-b-6591	rs369230	16	89645437	0.00235304	-0.0184886	T	G	3.90032e-15	59.1902
Age first had sexual intercourse	ukb-b-6591	rs3739121	2	201171014	0.00217575	-0.0122648	C	G	1.7e-08	29.9232
Age first had sexual intercourse	ukb-b-6591	rs3741499	12	56474379	0.00226011	-0.0161594	C	T	8.69961e-13	48.3315
Age first had sexual intercourse	ukb-b-6591	rs3750260	10	106982814	0.00374252	0.0206092	A	G	3.69999e-08	28.6949
Age first had sexual intercourse	ukb-b-6591	rs3758790	11	105850090	0.00225012	0.0153546	G	A	8.9002e-12	44.1305
Age first had sexual intercourse	ukb-b-6591	rs3789045	1	204586812	0.00264802	0.0149923	T	C	1.5e-08	30.2114
Age first had sexual intercourse	ukb-b-6591	rs3896224	10	106467853	0.00220715	0.0213629	G	A	3.69999e-22	90.0603
Age first had sexual intercourse	ukb-b-6591	rs4075359	8	9487813	0.0022331	0.0188718	C	T	2.90001e-17	67.8534
Age first had sexual intercourse	ukb-b-6591	rs435538	5	24921398	0.00255912	-0.0178171	G	C	3.40017e-12	45.7756
Age first had sexual intercourse	ukb-b-6591	rs4415097	5	170450318	0.00232246	-0.0138063	C	T	2.80001e-09	33.4623
Age first had sexual intercourse	ukb-b-6591	rs4443996	10	134191005	0.002167	-0.0167341	C	A	1.10002e-14	56.7919
Age first had sexual intercourse	ukb-b-6591	rs4494563	16	7330128	0.0027962	-0.0152623	T	C	4.79999e-08	28.1427
Age first had sexual intercourse	ukb-b-6591	rs4565870	11	46349869	0.00238987	-0.0145527	C	T	1.09999e-09	35.3152
Age first had sexual intercourse	ukb-b-6591	rs4702	15	91426560	0.00217251	0.0167404	A	G	1.29987e-14	56.2365
Age first had sexual intercourse	ukb-b-6591	rs4727799	7	114110568	0.00225933	-0.0208488	T	C	2.80027e-20	80.6896
Age first had sexual intercourse	ukb-b-6591	rs4735438	8	97829917	0.00219239	-0.0144891	T	C	3.90032e-11	41.3764
Age first had sexual intercourse	ukb-b-6591	rs4755749	11	43865501	0.00219972	0.0157811	G	A	7.29962e-13	48.716
Age first had sexual intercourse	ukb-b-6591	rs4800204	18	22647270	0.00218287	-0.0127969	T	C	4.60002e-09	32.6247
Age first had sexual intercourse	ukb-b-6591	rs4805761	19	32951800	0.00297366	0.0165446	G	A	2.59998e-08	29.3989
Age first had sexual intercourse	ukb-b-6591	rs4845556	1	151744858	0.00215573	0.0130148	A	G	1.6e-09	34.3765
Age first had sexual intercourse	ukb-b-6591	rs4873133	8	51127054	0.00237345	-0.0180907	T	C	2.49977e-14	55.0559
Age first had sexual intercourse	ukb-b-6591	rs4937872	11	112827715	0.0022087	-0.0160337	G	A	3.90032e-13	50.4723
Age first had sexual intercourse	ukb-b-6591	rs4952343	2	32858637	0.00219423	0.0138227	G	A	2.99999e-10	38.3868
Age first had sexual intercourse	ukb-b-6591	rs4961705	9	16347927	0.00230266	0.0134658	C	G	5e-09	33.4483
Age first had sexual intercourse	ukb-b-6591	rs4961741	9	16737024	0.00281448	-0.0153841	A	G	4.60002e-08	28.3505
Age first had sexual intercourse	ukb-b-6591	rs551325	15	98256227	0.00223209	-0.012691	G	T	1.29999e-08	30.9653
Age first had sexual intercourse	ukb-b-6591	rs55659265	2	142247852	0.0043179	-0.0244268	A	G	1.5e-08	30.1354
Age first had sexual intercourse	ukb-b-6591	rs55755637	3	118415155	0.00253466	-0.0147735	C	T	5.60003e-09	32.2017
Age first had sexual intercourse	ukb-b-6591	rs56306056	2	184416610	0.00262104	0.0160763	A	G	8.60003e-10	35.4305
Age first had sexual intercourse	ukb-b-6591	rs56392241	3	131968209	0.0022162	-0.0135943	C	A	8.60003e-10	35.8465
Age first had sexual intercourse	ukb-b-6591	rs56393977	18	39265197	0.00357203	0.022399	T	G	3.59998e-10	37.5201
Age first had sexual intercourse	ukb-b-6591	rs57537843	2	22558973	0.00222247	-0.0160011	A	G	6.00067e-13	49.1016
Age first had sexual intercourse	ukb-b-6591	rs58063923	7	1270738	0.00394117	0.0256846	T	C	7.19946e-11	40.1061
Age first had sexual intercourse	ukb-b-6591	rs58905411	12	54623132	0.00219188	0.0122863	A	G	2.1e-08	29.6848
Age first had sexual intercourse	ukb-b-6591	rs6011138	20	62440700	0.00315668	0.0188511	C	T	2.30001e-09	33.9325
Age first had sexual intercourse	ukb-b-6591	rs602359	18	40246304	0.00220383	0.0130567	T	C	3.09999e-09	33.3489
Age first had sexual intercourse	ukb-b-6591	rs61746970	19	51132746	0.00568006	-0.0316935	A	G	2.39999e-08	30.8151
Age first had sexual intercourse	ukb-b-6591	rs62026887	16	12636885	0.00290826	0.0165625	G	C	1.2e-08	30.8733
Age first had sexual intercourse	ukb-b-6591	rs62135521	2	44296002	0.00502008	0.0374988	T	G	8.00018e-14	52.5179
Age first had sexual intercourse	ukb-b-6591	rs62155871	2	105946865	0.00323443	-0.0176469	G	A	4.90004e-08	28.0371
Age first had sexual intercourse	ukb-b-6591	rs62180269	2	63320524	0.0026159	0.0211771	C	T	5.70033e-16	62.2633
Age first had sexual intercourse	ukb-b-6591	rs62370848	5	124228322	0.00272348	0.0170776	C	A	3.59998e-10	37.7521
Age first had sexual intercourse	ukb-b-6591	rs6445264	3	62354425	0.0023973	-0.0134316	A	G	2.1e-08	32.5585
Age first had sexual intercourse	ukb-b-6591	rs6468383	8	36762472	0.00218395	0.0122904	T	C	1.79999e-08	29.8494
Age first had sexual intercourse	ukb-b-6591	rs6486065	11	12870969	0.00237994	0.0161936	G	T	1e-11	43.989
Age first had sexual intercourse	ukb-b-6591	rs6517512	21	40512129	0.00524367	-0.029508	G	A	1.79999e-08	30.0127
Age first had sexual intercourse	ukb-b-6591	rs6549670	3	74936132	0.00293516	-0.0182814	G	A	4.70002e-10	36.7645
Age first had sexual intercourse	ukb-b-6591	rs6564268	16	75606878	0.00469506	0.0283611	G	C	1.5e-09	34.6032
Age first had sexual intercourse	ukb-b-6591	rs6586405	1	234739101	0.00231009	-0.0130845	A	C	1.5e-08	30.6281
Age first had sexual intercourse	ukb-b-6591	rs66906321	2	630070	0.00284922	-0.0181218	C	T	2e-10	39.603
Age first had sexual intercourse	ukb-b-6591	rs6692613	1	7524974	0.00216093	-0.012697	T	C	4.20001e-09	32.6471
Age first had sexual intercourse	ukb-b-6591	rs6698015	1	58265352	0.0022129	0.0124033	T	C	2.1e-08	29.699
Age first had sexual intercourse	ukb-b-6591	rs6719762	2	60166832	0.00216422	-0.0233857	C	T	3.19963e-27	110.857
Age first had sexual intercourse	ukb-b-6591	rs6744794	2	44842145	0.00222121	-0.0203928	G	C	4.30031e-20	79.4042
Age first had sexual intercourse	ukb-b-6591	rs6747954	2	183415490	0.00255834	-0.0140933	A	T	3.59998e-08	28.6471
Age first had sexual intercourse	ukb-b-6591	rs6748341	2	225377574	0.00232362	0.0167655	G	C	5.40008e-13	49.422
Age first had sexual intercourse	ukb-b-6591	rs67723420	3	35775115	0.00223412	0.0145464	A	T	7.50067e-11	40.3622
Age first had sexual intercourse	ukb-b-6591	rs6785481	3	60883420	0.00248081	-0.0145258	G	C	4.79999e-09	32.6183
Age first had sexual intercourse	ukb-b-6591	rs6797231	3	86671515	0.00232943	-0.0170979	C	G	2.09991e-13	51.0656
Age first had sexual intercourse	ukb-b-6591	rs6800536	3	94025078	0.00217721	0.0127792	A	G	4.39997e-09	32.6567
Age first had sexual intercourse	ukb-b-6591	rs6928545	6	98337903	0.00232079	-0.013151	G	A	1.5e-08	30.3864
Age first had sexual intercourse	ukb-b-6591	rs6939048	6	26327953	0.00223278	0.0143527	A	G	1.29999e-10	39.1559
Age first had sexual intercourse	ukb-b-6591	rs6955073	7	118298293	0.00216596	0.0124183	A	T	9.80009e-09	31.3342
Age first had sexual intercourse	ukb-b-6591	rs6966898	7	135221170	0.00230233	-0.0138863	T	C	1.6e-09	34.8213
Age first had sexual intercourse	ukb-b-6591	rs6978112	7	1966841	0.00219534	-0.0170735	T	C	7.39946e-15	57.3945
Age first had sexual intercourse	ukb-b-6591	rs702	4	28710551	0.00293386	0.0205228	T	A	2.60016e-12	46.3428
Age first had sexual intercourse	ukb-b-6591	rs7024854	9	127902495	0.00232479	0.0127319	G	A	4.30002e-08	28.3847
Age first had sexual intercourse	ukb-b-6591	rs7025089	9	134881443	0.00231339	0.0160854	A	C	3.59998e-12	45.7245
Age first had sexual intercourse	ukb-b-6591	rs71433405	13	97130945	0.00440193	0.0261044	T	C	2.99999e-09	34.1539
Age first had sexual intercourse	ukb-b-6591	rs714393	2	212698718	0.00216389	0.0141564	T	C	6.09958e-11	40.4278
Age first had sexual intercourse	ukb-b-6591	rs7156339	14	103366698	0.00291707	-0.0236699	T	C	4.90004e-16	62.3377
Age first had sexual intercourse	ukb-b-6591	rs7188873	16	24727064	0.00222805	-0.0172874	G	A	8.60003e-15	57.0802
Age first had sexual intercourse	ukb-b-6591	rs7236339	18	77579773	0.00259028	-0.0204944	A	G	2.49977e-15	60.0202
Age first had sexual intercourse	ukb-b-6591	rs72674824	8	95489281	0.002525	0.0147127	C	T	5.60003e-09	32.2619
Age first had sexual intercourse	ukb-b-6591	rs72730705	15	78046098	0.00517554	0.0285856	C	T	3.29997e-08	29.4882
Age first had sexual intercourse	ukb-b-6591	rs72822625	5	167757575	0.00368811	0.0215117	A	G	5.49997e-09	32.2172
Age first had sexual intercourse	ukb-b-6591	rs72829857	6	16966052	0.00255144	0.0141526	G	A	2.90001e-08	29.2066
Age first had sexual intercourse	ukb-b-6591	rs72887338	6	67536056	0.0022168	-0.0164161	C	T	1.29987e-13	51.9692
Age first had sexual intercourse	ukb-b-6591	rs72990858	6	105147784	0.00370304	0.0229801	A	G	5.39995e-10	37.1013
Age first had sexual intercourse	ukb-b-6591	rs73082331	3	48994943	0.00332055	0.0246327	A	G	1.20005e-13	51.6725
Age first had sexual intercourse	ukb-b-6591	rs73168386	3	117644339	0.00302138	0.0206269	C	T	8.69961e-12	44.2812
Age first had sexual intercourse	ukb-b-6591	rs7335163	13	53989975	0.00218774	0.0145543	G	T	2.90001e-11	42.6567
Age first had sexual intercourse	ukb-b-6591	rs73590766	16	72928179	0.00377279	0.0222995	G	C	3.40001e-09	34.8483
Age first had sexual intercourse	ukb-b-6591	rs7381195	5	60030791	0.00221414	-0.014635	A	T	3.80014e-11	41.3497
Age first had sexual intercourse	ukb-b-6591	rs74583305	8	143419130	0.00766429	0.0437545	T	C	1.09999e-08	31.0416
Age first had sexual intercourse	ukb-b-6591	rs74669640	11	85519029	0.00761926	0.0446062	C	T	4.79999e-09	32.6995
Age first had sexual intercourse	ukb-b-6591	rs7503604	17	79095629	0.00220581	0.0126952	A	C	8.60003e-09	32.7383
Age first had sexual intercourse	ukb-b-6591	rs75082770	2	185915324	0.00569853	-0.0352385	G	A	6.29999e-10	36.5934
Age first had sexual intercourse	ukb-b-6591	rs7525548	1	75001474	0.00217227	0.0147134	T	A	1.29987e-11	43.3194
Age first had sexual intercourse	ukb-b-6591	rs75738868	14	84971754	0.00263248	-0.0148436	T	C	1.7e-08	30.1668
Age first had sexual intercourse	ukb-b-6591	rs75783371	13	28109961	0.00315196	0.018662	C	T	3.2e-09	33.9473
Age first had sexual intercourse	ukb-b-6591	rs76513770	16	72505534	0.00323446	0.0256106	C	T	2.39994e-15	59.4117
Age first had sexual intercourse	ukb-b-6591	rs767943	6	23446691	0.00246006	-0.0186374	A	C	3.59998e-14	54.9918
Age first had sexual intercourse	ukb-b-6591	rs76854712	4	19242512	0.00244315	-0.0138847	C	T	1.29999e-08	30.4334
Age first had sexual intercourse	ukb-b-6591	rs77214504	1	75316394	0.00508475	0.0348552	T	A	7.10068e-12	44.5791
Age first had sexual intercourse	ukb-b-6591	rs7746553	6	31895973	0.00300203	-0.0164774	G	C	4e-08	28.389
Age first had sexual intercourse	ukb-b-6591	rs7785195	7	3424686	0.00227544	0.0158783	A	G	2.99985e-12	46.037
Age first had sexual intercourse	ukb-b-6591	rs78041415	8	93430418	0.00743764	0.0439767	C	T	3.40001e-09	33.3851
Age first had sexual intercourse	ukb-b-6591	rs7804551	7	99119110	0.00298824	0.0208069	G	A	3.29989e-12	45.7806
Age first had sexual intercourse	ukb-b-6591	rs7810594	7	115089985	0.0033602	-0.0186591	T	C	2.80001e-08	29.3844
Age first had sexual intercourse	ukb-b-6591	rs7815125	8	87680112	0.00284902	0.0187851	A	T	4.30031e-11	41.1182
Age first had sexual intercourse	ukb-b-6591	rs78322942	5	87144271	0.00698047	-0.0387396	T	C	2.90001e-08	29.7531
Age first had sexual intercourse	ukb-b-6591	rs783544	15	83240293	0.00249373	0.0164657	C	A	4.00037e-11	41.2604
Age first had sexual intercourse	ukb-b-6591	rs7857266	9	96381765	0.00222736	0.0131398	T	C	3.69999e-09	33.5485
Age first had sexual intercourse	ukb-b-6591	rs7868984	9	23357826	0.00219061	0.0138367	C	T	2.69998e-10	37.8111
Age first had sexual intercourse	ukb-b-6591	rs7897631	10	127176961	0.00216939	0.0132594	G	A	9.80009e-10	35.4497
Age first had sexual intercourse	ukb-b-6591	rs7909331	10	11205224	0.00290726	-0.0167017	G	A	9.20005e-09	31.1688
Age first had sexual intercourse	ukb-b-6591	rs7911962	10	9968483	0.00222867	0.0135852	T	C	1.09999e-09	35.5056
Age first had sexual intercourse	ukb-b-6591	rs79231171	2	213841704	0.00403721	0.0224426	A	C	2.69998e-08	29.1349
Age first had sexual intercourse	ukb-b-6591	rs79269403	3	108036819	0.00256984	0.0202286	A	G	3.50026e-15	59.0721
Age first had sexual intercourse	ukb-b-6591	rs794375	7	75147801	0.00219208	0.0155464	C	T	1.29987e-12	48.061
Age first had sexual intercourse	ukb-b-6591	rs800532	8	116842110	0.00258941	-0.0156462	G	A	1.5e-09	34.5898
Age first had sexual intercourse	ukb-b-6591	rs803679	1	44349405	0.0026525	0.0197133	A	G	1.10002e-13	51.9342
Age first had sexual intercourse	ukb-b-6591	rs807478	19	36252494	0.00216259	0.0142362	G	A	4.60045e-11	41.1909
Age first had sexual intercourse	ukb-b-6591	rs8096225	18	36921851	0.00234688	-0.0132106	C	A	1.79999e-08	30.0881
Age first had sexual intercourse	ukb-b-6591	rs8133065	21	31422507	0.00241406	0.013895	G	C	8.60003e-09	31.8663
Age first had sexual intercourse	ukb-b-6591	rs838042	2	140320186	0.00232575	0.0148953	A	G	1.5e-10	38.773
Age first had sexual intercourse	ukb-b-6591	rs8453	1	115259599	0.00296105	0.0165433	T	G	2.30001e-08	29.4038
Age first had sexual intercourse	ukb-b-6591	rs933738	12	49943122	0.00285561	0.0172038	G	A	1.7e-09	34.4317
Age first had sexual intercourse	ukb-b-6591	rs9403187	6	100324813	0.00226027	0.0156015	T	A	5.10035e-12	45.2024
Age first had sexual intercourse	ukb-b-6591	rs9491228	6	125061384	0.00216535	-0.0141344	C	T	6.70039e-11	40.469
Age first had sexual intercourse	ukb-b-6591	rs9514600	13	107644422	0.00216113	-0.0119302	G	C	3.40001e-08	28.9268
Age first had sexual intercourse	ukb-b-6591	rs9536961	13	55678332	0.00229334	0.0130856	G	A	1.2e-08	31.5947
Age first had sexual intercourse	ukb-b-6591	rs9538248	13	59492828	0.00230917	-0.0156218	A	C	1.29987e-11	43.2389
Age first had sexual intercourse	ukb-b-6591	rs9554165	13	28393340	0.0022834	-0.0134533	A	G	3.79997e-09	34.2362
Age first had sexual intercourse	ukb-b-6591	rs965770	14	98583045	0.00261416	-0.0201031	T	C	1.50003e-14	56.1085
Age first had sexual intercourse	ukb-b-6591	rs976179	2	198880378	0.00215899	-0.0119687	T	A	2.99999e-08	29.0888
Age first had sexual intercourse	ukb-b-6591	rs9789483	2	58492345	0.00224119	-0.0128143	G	A	1.09999e-08	30.9622
Age first had sexual intercourse	ukb-b-6591	rs9809849	3	3726156	0.0021849	-0.0141765	A	G	8.69961e-11	39.9339
Age first had sexual intercourse	ukb-b-6591	rs985919	2	50687013	0.00237233	-0.0140046	A	C	3.59998e-09	32.7965
Age first had sexual intercourse	ukb-b-6591	rs9866968	3	85683470	0.00227411	0.0244328	A	G	6.29941e-27	110.341
Age first had sexual intercourse	ukb-b-6591	rs9873182	3	88250597	0.00294454	-0.0257397	G	C	2.29985e-18	71.9726
Age first had sexual intercourse	ukb-b-6591	rs9886840	9	124602728	0.0021869	0.0125283	G	A	1e-08	31.0816
Age first had sexual intercourse	ukb-b-6591	rs9891146	17	65988049	0.00244483	0.0142035	C	T	6.29999e-09	31.9492
Age first had sexual intercourse	ukb-b-6591	rs9904818	17	77793292	0.00377862	0.0223466	C	G	3.29997e-09	33.3247
Age first had sexual intercourse	ukb-b-6591	rs9923553	16	5825579	0.00237602	-0.0143033	G	A	1.7e-09	34.2548
Age first had sexual intercourse	ukb-b-6591	rs993700	4	67825894	0.00258969	0.0162142	C	T	3.79997e-10	36.9758
Age first had sexual intercourse	ukb-b-6591	rs9964201	18	50600552	0.00392756	0.0264901	A	C	1.50003e-11	43.2576
Alcoholic drinks per week	ieu-b-73	rs1004787	2	45159091	0.00193782	0.0152707	A	G	3.30979e-15	59.8338
Alcoholic drinks per week	ieu-b-73	rs10085696	7	69783020	0.00249471	-0.0160517	G	A	1.24e-10	44.2842
Alcoholic drinks per week	ieu-b-73	rs11860773	16	73912503	0.00244381	-0.0150051	C	T	8.35007e-10	33.6618
Alcoholic drinks per week	ieu-b-73	rs1229984	4	100239319	0.00617852	0.188115	C	T	1e-200	1636.5
Alcoholic drinks per week	ieu-b-73	rs1260326	2	27730940	0.00198433	0.023812	C	T	3.32966e-33	145.512
Alcoholic drinks per week	ieu-b-73	rs13024996	2	144225215	0.00200483	-0.0120123	A	C	2.07998e-09	35.0375
Alcoholic drinks per week	ieu-b-73	rs1302808	4	100291120	0.00238944	0.0238944	A	C	1.35988e-23	88.9576
Alcoholic drinks per week	ieu-b-73	rs13107325	4	103188709	0.00391286	-0.0364548	T	C	1.22999e-20	85.8185
Alcoholic drinks per week	ieu-b-73	rs13332432	16	85721809	0.00214072	0.014005	G	C	5.94019e-11	42.261
Alcoholic drinks per week	ieu-b-73	rs1387766	12	92081800	0.00198336	-0.010827	A	G	4.79005e-08	29.4957
Alcoholic drinks per week	ieu-b-73	rs153106	16	28526897	0.00195858	-0.0136118	C	T	3.62994e-12	47.6238
Alcoholic drinks per week	ieu-b-73	rs16854020	4	42117559	0.0029068	0.018083	A	G	4.82003e-10	38.686
Alcoholic drinks per week	ieu-b-73	rs17542254	11	113655696	0.00214605	0.0131418	G	A	8.96004e-10	34.6712
Alcoholic drinks per week	ieu-b-73	rs2049045	11	27694241	0.00250539	-0.0137683	C	G	3.97e-08	30.96
Alcoholic drinks per week	ieu-b-73	rs2299409	7	103812171	0.00193346	-0.0105546	A	G	4.79999e-08	29.7533
Alcoholic drinks per week	ieu-b-73	rs28601761	8	126500031	0.00195507	0.0112989	G	C	7.59994e-09	32.1833
Alcoholic drinks per week	ieu-b-73	rs28680958	1	173848808	0.0023684	-0.0135848	A	G	9.78003e-09	34.7799
Alcoholic drinks per week	ieu-b-73	rs28712821	4	39413780	0.00197411	0.0283339	A	G	1.10002e-46	203.606
Alcoholic drinks per week	ieu-b-73	rs28732378	3	85403892	0.00219076	-0.0167274	G	A	2.23975e-14	58.6021
Alcoholic drinks per week	ieu-b-73	rs28929474	14	94844947	0.00713966	-0.0476809	T	C	2.39001e-11	36.4347
Alcoholic drinks per week	ieu-b-73	rs331939	4	143654889	0.00202921	-0.0119016	A	G	4.49997e-09	34.0721
Alcoholic drinks per week	ieu-b-73	rs34121753	17	7733833	0.00195072	0.0110694	G	A	1.38998e-08	31.6187
Alcoholic drinks per week	ieu-b-73	rs3814877	16	30042677	0.00197174	-0.0112752	T	G	1.06999e-08	31.6231
Alcoholic drinks per week	ieu-b-73	rs4309187	11	113412443	0.00208756	0.0147908	C	A	1.36994e-12	49.0765
Alcoholic drinks per week	ieu-b-73	rs4752999	11	47428565	0.00207008	-0.0145643	T	C	2.03002e-12	48.9541
Alcoholic drinks per week	ieu-b-73	rs55872084	5	155902003	0.0022684	0.0127314	T	G	1.98002e-08	29.2734
Alcoholic drinks per week	ieu-b-73	rs55932213	9	108755622	0.002216	0.0124767	G	A	1.79999e-08	33.6712
Alcoholic drinks per week	ieu-b-73	rs6106989	20	25027630	0.00198336	0.0108994	A	G	3.80996e-08	28.899
Alcoholic drinks per week	ieu-b-73	rs6573197	14	58724208	0.00213689	-0.0122755	T	C	9.29994e-09	31.8865
Alcoholic drinks per week	ieu-b-73	rs6739804	2	63269604	0.00208202	-0.0129688	C	T	4.71998e-10	40.1754
Alcoholic drinks per week	ieu-b-73	rs676388	19	49211969	0.00193147	0.0150976	C	T	5.49035e-15	60.6289
Alcoholic drinks per week	ieu-b-73	rs682011	11	121544285	0.00194575	0.0110068	C	T	1.52999e-08	31.686
Alcoholic drinks per week	ieu-b-73	rs6969458	7	153489725	0.00193545	0.0127063	A	G	5.19996e-11	40.8677
Alcoholic drinks per week	ieu-b-73	rs7106546	11	116079170	0.00228869	0.0130275	T	G	1.28e-08	33.5483
Alcoholic drinks per week	ieu-b-73	rs72768626	16	24693048	0.00408827	-0.0240479	G	A	3.98997e-09	36.5879
Alcoholic drinks per week	ieu-b-73	rs75120545	2	44271496	0.00567307	-0.0327862	T	C	7.58997e-09	21.9626
Alcoholic drinks per week	ieu-b-73	rs76640332	17	44189858	0.00238944	-0.0210081	A	G	1.46994e-18	73.8196
Alcoholic drinks per week	ieu-b-73	rs79616692	16	72338507	0.00315231	0.0188085	C	G	2.38002e-09	36.6807
Alcoholic drinks per week	ieu-b-73	rs962961	14	57281154	0.00205146	-0.0121885	T	C	2.78003e-09	35.0185
Ever smoked	ukb-b-20261	rs1004787	2	45159091	0.00101027	0.0076163	A	G	4.70002e-14	13.315
Ever smoked	ukb-b-20261	rs10212155	3	117785505	0.0014227	0.0103549	A	G	3.40017e-13	12.4149
Ever smoked	ukb-b-20261	rs10233018	7	117523709	0.00100495	0.00778877	G	A	9.20026e-15	13.9847
Ever smoked	ukb-b-20261	rs10774625	12	111910219	0.00100322	-0.00659074	G	A	5.00035e-11	10.0135
Ever smoked	ukb-b-20261	rs10952199	7	1665339	0.00101666	-0.00687133	T	C	1.39991e-11	10.6513
Ever smoked	ukb-b-20261	rs10956808	8	92775372	0.00102021	-0.00671424	G	T	4.70002e-11	10.1403
Ever smoked	ukb-b-20261	rs12244388	10	104640052	0.00106104	0.00856683	A	G	6.79986e-16	15.1628
Ever smoked	ukb-b-20261	rs13246563	7	3438243	0.00100999	-0.0066311	G	C	5.19996e-11	10.0575
Ever smoked	ukb-b-20261	rs150294	15	89931148	0.00102857	-0.00755197	G	A	2.09991e-13	12.636
Ever smoked	ukb-b-20261	rs1899896	8	93201036	0.00110301	0.00723263	T	C	5.50047e-11	10.0725
Ever smoked	ukb-b-20261	rs2155292	11	112910783	0.00103067	0.0147459	G	A	1.99986e-46	47.6045
Ever smoked	ukb-b-20261	rs4422110	2	146114898	0.00100653	-0.00884447	T	C	1.50003e-18	17.9475
Ever smoked	ukb-b-20261	rs465646	6	111620758	0.0013743	-0.0117393	A	G	1.29987e-17	17.0135
Ever smoked	ukb-b-20261	rs4856598	3	85650790	0.00104871	-0.00839393	C	A	1.20005e-15	15.184
Ever smoked	ukb-b-20261	rs67716713	2	104267572	0.00100396	-0.00728581	A	C	4.00037e-13	12.231
Ever smoked	ukb-b-20261	rs763053	16	735921	0.00120641	-0.00842129	C	T	2.90001e-12	11.4271
Ever smoked	ukb-b-20261	rs899632	4	57749347	0.00103262	-0.00702938	C	T	9.8992e-12	10.8304
Body mass index (BMI)	ukb-a-248	rs10100245	8	77226919	0.00242306	0.0206373	A	G	1.64324e-17	70.3242
Body mass index (BMI)	ukb-a-248	rs10139547	14	88390504	0.00272385	0.0151406	A	G	2.72258e-08	29.9173
Body mass index (BMI)	ukb-a-248	rs10185199	2	40282202	0.00274904	-0.018708	A	G	1.01018e-11	47.3264
Body mass index (BMI)	ukb-a-248	rs10404726	19	18834514	0.0024074	-0.0198595	T	C	1.59845e-16	66.0003
Body mass index (BMI)	ukb-a-248	rs10423928	19	46182304	0.00303218	-0.0329049	A	T	1.97333e-27	113.616
Body mass index (BMI)	ukb-a-248	rs10465231	9	92183413	0.00242726	0.0171399	T	C	1.6512e-12	48.895
Body mass index (BMI)	ukb-a-248	rs10490530	2	155158909	0.00347775	0.0191744	G	A	3.52136e-08	29.6095
Body mass index (BMI)	ukb-a-248	rs1064213	2	198950240	0.00240561	0.016189	A	G	1.70294e-11	43.9561
Body mass index (BMI)	ukb-a-248	rs1064939	11	118396331	0.00812571	-0.0534128	T	A	4.92833e-11	42.5265
Body mass index (BMI)	ukb-a-248	rs10749233	10	118777998	0.00284774	-0.0189641	C	G	2.75423e-11	44.1679
Body mass index (BMI)	ukb-a-248	rs10774018	12	2157925	0.00291901	0.0194354	C	G	2.77588e-11	43.279
Body mass index (BMI)	ukb-a-248	rs1080312	16	53745367	0.00771089	-0.0422139	A	G	4.38854e-08	29.9044
Body mass index (BMI)	ukb-a-248	rs10803762	2	161105876	0.0025818	0.0154637	A	G	2.10708e-09	35.0468
Body mass index (BMI)	ukb-a-248	rs10805383	5	63034606	0.00240894	0.0169488	A	G	1.98564e-12	48.2013
Body mass index (BMI)	ukb-a-248	rs10820852	9	94186973	0.00269783	-0.0173077	A	C	1.40631e-10	40.0918
Body mass index (BMI)	ukb-a-248	rs10842240	12	24060075	0.00377543	0.0213882	C	G	1.47065e-08	31.112
Body mass index (BMI)	ukb-a-248	rs10883553	10	102635475	0.00241929	0.0143435	A	C	3.05401e-09	34.1825
Body mass index (BMI)	ukb-a-248	rs10887578	10	88096047	0.00241539	0.0139385	C	G	7.90205e-09	32.652
Body mass index (BMI)	ukb-a-248	rs10898330	11	84630335	0.00241661	-0.0142865	T	C	3.38704e-09	34.2152
Body mass index (BMI)	ukb-a-248	rs10938397	4	45182527	0.00242913	0.0289533	G	A	9.54553e-33	138.485
Body mass index (BMI)	ukb-a-248	rs10946805	6	26077891	0.00282382	-0.0192483	T	C	9.34975e-12	45.0021
Body mass index (BMI)	ukb-a-248	rs10953620	7	109173373	0.00240516	-0.013525	A	C	1.87452e-08	30.6758
Body mass index (BMI)	ukb-a-248	rs10960297	9	11832155	0.00250379	-0.0137909	G	A	3.6317e-08	29.3633
Body mass index (BMI)	ukb-a-248	rs10962552	9	16723742	0.00324637	0.0269299	T	C	1.08643e-16	67.0823
Body mass index (BMI)	ukb-a-248	rs10995427	10	64842838	0.00251566	-0.0165308	A	G	5.00035e-11	42.3706
Body mass index (BMI)	ukb-a-248	rs11012732	10	21830104	0.00255513	0.0238495	G	A	1.02565e-20	84.7027
Body mass index (BMI)	ukb-a-248	rs11066858	12	114415705	0.00478669	-0.0261388	A	G	4.74504e-08	29.2591
Body mass index (BMI)	ukb-a-248	rs11084554	19	31019807	0.0033044	-0.021578	A	G	6.58415e-11	41.3404
Body mass index (BMI)	ukb-a-248	rs11087526	20	25648016	0.00311104	0.0174282	T	A	2.11982e-08	30.4762
Body mass index (BMI)	ukb-a-248	rs11150745	17	78757626	0.00257946	-0.0209841	G	A	4.13048e-16	64.3665
Body mass index (BMI)	ukb-a-248	rs111640872	19	30290357	0.00255895	0.0206225	C	G	7.71969e-16	63.3248
Body mass index (BMI)	ukb-a-248	rs11222421	11	130872351	0.00240719	0.0165768	T	A	5.73324e-12	46.1746
Body mass index (BMI)	ukb-a-248	rs112520079	8	95594425	0.00301413	0.0204582	G	T	1.1434e-11	44.8439
Body mass index (BMI)	ukb-a-248	rs112566467	1	39562627	0.00295417	0.0198545	T	C	1.80967e-11	44.478
Body mass index (BMI)	ukb-a-248	rs112852122	20	47498117	0.00332569	-0.0197714	A	G	2.76643e-09	35.569
Body mass index (BMI)	ukb-a-248	rs113132247	9	131026108	0.00335395	0.0183233	A	G	4.67972e-08	29.1325
Body mass index (BMI)	ukb-a-248	rs113182412	15	66503584	0.00328432	-0.0193709	A	G	3.68256e-09	34.9103
Body mass index (BMI)	ukb-a-248	rs113230003	19	18460956	0.00275909	-0.0197805	A	G	7.55788e-13	50.6349
Body mass index (BMI)	ukb-a-248	rs113585475	10	33985434	0.00407149	-0.0229605	T	C	1.70836e-08	31.7268
Body mass index (BMI)	ukb-a-248	rs113866544	17	46270606	0.0047873	0.0338701	C	T	1.49727e-12	48.6688
Body mass index (BMI)	ukb-a-248	rs114593013	3	84113491	0.0051596	-0.0395103	G	A	1.89889e-14	57.494
Body mass index (BMI)	ukb-a-248	rs11515071	9	15855545	0.00250575	-0.0228095	T	C	8.84301e-20	81.0916
Body mass index (BMI)	ukb-a-248	rs11633626	15	95271378	0.00251187	-0.0151294	A	C	1.71226e-09	35.2524
Body mass index (BMI)	ukb-a-248	rs11642015	16	53802494	0.00244736	0.0723688	T	C	6.39735e-192	848.706
Body mass index (BMI)	ukb-a-248	rs11655587	17	47140794	0.00251089	-0.0196375	T	C	5.25775e-15	59.7265
Body mass index (BMI)	ukb-a-248	rs11666480	19	1856554	0.00241942	0.0185076	G	C	2.02162e-14	57.2606
Body mass index (BMI)	ukb-a-248	rs11742930	5	105774098	0.00242869	0.0143076	T	C	3.84034e-09	33.7978
Body mass index (BMI)	ukb-a-248	rs11757278	6	13180454	0.00260882	-0.0157921	C	T	1.42014e-09	35.5952
Body mass index (BMI)	ukb-a-248	rs117632017	15	52260107	0.00644665	0.0363818	A	G	1.66748e-08	33.4668
Body mass index (BMI)	ukb-a-248	rs11780222	8	67205241	0.00275536	-0.0184299	C	A	2.25476e-11	43.6974
Body mass index (BMI)	ukb-a-248	rs11782074	8	142617096	0.00250672	0.0144947	T	G	7.3731e-09	33.4636
Body mass index (BMI)	ukb-a-248	rs117934006	16	73426890	0.00443853	-0.024444	T	C	3.64788e-08	29.7327
Body mass index (BMI)	ukb-a-248	rs11802147	1	108001307	0.00262164	-0.0155256	G	A	3.18193e-09	34.2176
Body mass index (BMI)	ukb-a-248	rs11856579	15	78012688	0.00271147	-0.0197908	A	G	2.90737e-13	51.6823
Body mass index (BMI)	ukb-a-248	rs11873305	18	58049192	0.00621296	-0.0746786	C	A	2.83988e-33	141.057
Body mass index (BMI)	ukb-a-248	rs11880064	19	33964181	0.00250171	0.0158478	C	T	2.37991e-10	39.0691
Body mass index (BMI)	ukb-a-248	rs11915747	3	85699040	0.00251253	-0.0234937	G	C	8.76799e-21	84.8292
Body mass index (BMI)	ukb-a-248	rs11925138	3	131626048	0.00410423	-0.0228765	A	G	2.49304e-08	30.3642
Body mass index (BMI)	ukb-a-248	rs11951885	5	86727566	0.00815121	0.0460975	C	T	1.557e-08	31.1971
Body mass index (BMI)	ukb-a-248	rs12024554	1	19925759	0.00282749	-0.0162677	T	C	8.75387e-09	32.1626
Body mass index (BMI)	ukb-a-248	rs12031634	1	34584393	0.00264083	-0.0158702	A	G	1.86226e-09	35.4688
Body mass index (BMI)	ukb-a-248	rs12042959	1	243533273	0.00342514	-0.0205562	G	A	1.95623e-09	35.375
Body mass index (BMI)	ukb-a-248	rs12140153	1	62579891	0.00416782	-0.0318248	T	G	2.24957e-14	59.5134
Body mass index (BMI)	ukb-a-248	rs12144626	1	47670525	0.00244388	-0.0172144	C	T	1.87327e-12	48.4733
Body mass index (BMI)	ukb-a-248	rs12147845	14	101144596	0.00375472	0.0222086	T	C	3.3246e-09	34.0471
Body mass index (BMI)	ukb-a-248	rs1218822	13	28011963	0.00254039	0.0168822	A	G	3.02622e-11	42.8714
Body mass index (BMI)	ukb-a-248	rs12422552	12	14413931	0.00272193	-0.0161921	C	G	2.70433e-09	34.5514
Body mass index (BMI)	ukb-a-248	rs12444979	16	19933600	0.00343923	-0.0269689	T	C	4.46272e-15	59.73
Body mass index (BMI)	ukb-a-248	rs12447453	16	8311563	0.00257038	-0.014837	C	T	7.82708e-09	32.7123
Body mass index (BMI)	ukb-a-248	rs12454712	18	60845884	0.00247908	0.0143209	C	T	7.62395e-09	32.3408
Body mass index (BMI)	ukb-a-248	rs12467887	2	211608066	0.00274227	0.0156125	T	A	1.24733e-08	31.5187
Body mass index (BMI)	ukb-a-248	rs12477088	2	67843200	0.00243915	-0.0176858	C	T	4.15145e-13	50.8605
Body mass index (BMI)	ukb-a-248	rs12477385	2	166144850	0.00287583	-0.0172504	T	G	1.99444e-09	35.1365
Body mass index (BMI)	ukb-a-248	rs12479357	2	181570507	0.00249872	0.0178651	G	A	8.71365e-13	49.957
Body mass index (BMI)	ukb-a-248	rs12518987	5	63967322	0.00253862	0.0143714	G	A	1.50515e-08	31.6169
Body mass index (BMI)	ukb-a-248	rs12554998	9	27788089	0.00241306	0.0140448	C	G	5.87882e-09	33.1205
Body mass index (BMI)	ukb-a-248	rs12622280	2	79515954	0.00330533	-0.0187009	G	T	1.5344e-08	31.1291
Body mass index (BMI)	ukb-a-248	rs12634936	3	147716498	0.00549146	0.0310904	C	T	1.50089e-08	35.0706
Body mass index (BMI)	ukb-a-248	rs1263615	2	207959238	0.00280478	0.015597	C	T	2.68658e-08	30.0977
Body mass index (BMI)	ukb-a-248	rs12679106	8	73443198	0.00266493	-0.0220302	T	G	1.38229e-16	67.0026
Body mass index (BMI)	ukb-a-248	rs12681792	8	62054463	0.00304768	0.0179459	A	C	3.90373e-09	33.8286
Body mass index (BMI)	ukb-a-248	rs12692738	2	165558252	0.0028964	0.0158057	C	T	4.84574e-08	29.3138
Body mass index (BMI)	ukb-a-248	rs12764899	10	104635103	0.00288363	0.0164384	A	G	1.19503e-08	31.5416
Body mass index (BMI)	ukb-a-248	rs1286138	14	91485445	0.00256405	0.0180512	G	T	1.92442e-12	48.1772
Body mass index (BMI)	ukb-a-248	rs12877270	13	97047020	0.00243897	0.0169078	A	G	4.14668e-12	47.3204
Body mass index (BMI)	ukb-a-248	rs12885458	14	47303114	0.00240414	-0.0156111	G	T	8.4004e-11	40.9441
Body mass index (BMI)	ukb-a-248	rs12930481	16	24775438	0.00268954	-0.0161359	G	A	1.98125e-09	35.1814
Body mass index (BMI)	ukb-a-248	rs1296328	4	137083193	0.00243087	-0.0189787	C	A	5.85599e-15	59.6724
Body mass index (BMI)	ukb-a-248	rs13062093	3	35667057	0.00249069	0.01706	G	T	7.42335e-12	45.427
Body mass index (BMI)	ukb-a-248	rs13076052	3	44456573	0.0027011	0.0160769	G	C	2.65161e-09	34.8023
Body mass index (BMI)	ukb-a-248	rs13090011	3	51728573	0.00325602	0.0190162	A	G	5.21495e-09	33.159
Body mass index (BMI)	ukb-a-248	rs13135092	4	103198082	0.00437445	0.0500549	G	A	2.59537e-30	128.566
Body mass index (BMI)	ukb-a-248	rs13174863	5	139080745	0.00340131	0.0249793	G	A	2.0773e-13	52.9589
Body mass index (BMI)	ukb-a-248	rs13199141	6	97753101	0.0026506	-0.0168887	C	T	1.87228e-10	39.6273
Body mass index (BMI)	ukb-a-248	rs1320903	3	131758077	0.00258125	0.022008	A	G	1.51985e-17	70.6789
Body mass index (BMI)	ukb-a-248	rs13264909	8	64702385	0.00242976	-0.0138201	T	A	1.28766e-08	31.4397
Body mass index (BMI)	ukb-a-248	rs1342391	1	96285385	0.00256148	0.0158687	T	G	5.82975e-10	37.4326
Body mass index (BMI)	ukb-a-248	rs13427822	2	213414265	0.00272868	-0.0198988	G	A	3.05e-13	52.7205
Body mass index (BMI)	ukb-a-248	rs1355459	6	23871700	0.00258384	0.0144561	A	G	2.21034e-08	30.4668
Body mass index (BMI)	ukb-a-248	rs1360663	9	31211014	0.00269353	-0.0154655	G	A	9.38145e-09	32.0385
Body mass index (BMI)	ukb-a-248	rs1373349	18	63282992	0.00259411	-0.0146533	T	C	1.61819e-08	31.1163
Body mass index (BMI)	ukb-a-248	rs1412239	9	28425515	0.00256268	0.0239207	G	C	1.02329e-20	84.3394
Body mass index (BMI)	ukb-a-248	rs142592509	15	73782922	0.00449182	-0.0258422	C	G	8.76617e-09	33.4161
Body mass index (BMI)	ukb-a-248	rs1441264	13	79580919	0.00249668	0.0206382	A	G	1.38708e-16	69.1774
Body mass index (BMI)	ukb-a-248	rs1446585	2	136407479	0.00287668	-0.0171122	G	A	2.70695e-09	34.6515
Body mass index (BMI)	ukb-a-248	rs145350287	12	120907309	0.00615554	-0.035737	A	T	6.41727e-09	32.6921
Body mass index (BMI)	ukb-a-248	rs1454687	3	94038085	0.00240316	-0.0225414	G	C	6.64355e-21	85.3342
Body mass index (BMI)	ukb-a-248	rs1458156	12	41887940	0.0024053	0.0137851	T	C	9.98504e-09	31.9203
Body mass index (BMI)	ukb-a-248	rs1470687	8	20628793	0.00255848	-0.0145087	G	C	1.42239e-08	31.4032
Body mass index (BMI)	ukb-a-248	rs1471740	3	136328270	0.00274752	0.0207316	C	T	4.51336e-14	55.4353
Body mass index (BMI)	ukb-a-248	rs1477199	16	53712135	0.00350612	0.0216407	G	A	6.73938e-10	36.9982
Body mass index (BMI)	ukb-a-248	rs1477290	5	87988934	0.00353705	0.0335389	C	T	2.50553e-21	88.5214
Body mass index (BMI)	ukb-a-248	rs147730268	12	123024476	0.00432936	-0.0361121	T	G	7.38074e-17	72.1912
Body mass index (BMI)	ukb-a-248	rs1515733	3	161436993	0.00240126	0.0135037	C	G	1.87172e-08	30.4539
Body mass index (BMI)	ukb-a-248	rs1524445	7	113035833	0.00245232	-0.0183359	T	C	7.6243e-14	55.0774
Body mass index (BMI)	ukb-a-248	rs1559556	2	57332617	0.00249608	0.0156373	G	A	3.73895e-10	38.1235
Body mass index (BMI)	ukb-a-248	rs156147	6	104802309	0.00301757	0.0185508	A	T	7.87481e-10	36.6258
Body mass index (BMI)	ukb-a-248	rs1582931	5	122657199	0.00242597	-0.0148636	A	G	8.97284e-10	37.0154
Body mass index (BMI)	ukb-a-248	rs16825008	2	212304841	0.00257782	0.0165889	G	A	1.23438e-10	40.3995
Body mass index (BMI)	ukb-a-248	rs16916303	9	30823761	0.00373905	-0.020719	G	A	3.00538e-08	30.307
Body mass index (BMI)	ukb-a-248	rs16975459	18	39548277	0.00368583	0.0239721	C	A	7.83971e-11	41.1801
Body mass index (BMI)	ukb-a-248	rs16978350	18	42940499	0.0027378	-0.0152275	T	G	2.66944e-08	30.5215
Body mass index (BMI)	ukb-a-248	rs17014332	1	209520450	0.00294421	0.0180292	C	T	9.1582e-10	36.3307
Body mass index (BMI)	ukb-a-248	rs17024393	1	110154688	0.00759831	0.0675077	C	T	6.44763e-19	77.0136
Body mass index (BMI)	ukb-a-248	rs17058884	9	71527774	0.00580849	-0.0318261	G	T	4.27464e-08	29.2663
Body mass index (BMI)	ukb-a-248	rs17085463	4	65740387	0.00259815	-0.0148137	A	G	1.1876e-08	31.9417
Body mass index (BMI)	ukb-a-248	rs17132130	7	2108036	0.00291159	-0.0225211	C	G	1.03681e-14	58.4104
Body mass index (BMI)	ukb-a-248	rs1730028	3	157900789	0.00243657	-0.0138193	G	T	1.4157e-08	31.2212
Body mass index (BMI)	ukb-a-248	rs17309825	11	27526105	0.00603764	0.0355781	C	T	3.80268e-09	33.6558
Body mass index (BMI)	ukb-a-248	rs1731259	2	26953582	0.00240662	0.0166288	G	T	4.86855e-12	46.3312
Body mass index (BMI)	ukb-a-248	rs17399739	10	87490850	0.00472237	0.026237	G	A	2.76389e-08	29.9379
Body mass index (BMI)	ukb-a-248	rs17583459	5	88827090	0.00249112	0.0187312	T	G	5.52459e-14	54.8325
Body mass index (BMI)	ukb-a-248	rs17708311	6	94678897	0.00479996	-0.0291	C	G	1.34119e-09	35.5984
Body mass index (BMI)	ukb-a-248	rs17716502	8	116659731	0.00298602	-0.0222998	T	C	8.15831e-14	54.9285
Body mass index (BMI)	ukb-a-248	rs1788808	18	21090023	0.0024054	-0.0183135	G	A	2.67485e-14	56.37
Body mass index (BMI)	ukb-a-248	rs1805123	7	150645534	0.00278844	-0.0179911	G	T	1.10527e-10	40.3866
Body mass index (BMI)	ukb-a-248	rs1837269	5	95859144	0.0024603	-0.0158808	T	C	1.08485e-10	40.4373
Body mass index (BMI)	ukb-a-248	rs1840660	7	114352615	0.00247953	0.0140015	A	G	1.63569e-08	31.4202
Body mass index (BMI)	ukb-a-248	rs1852006	7	77829768	0.00250738	-0.0141922	A	G	1.5136e-08	31.0444
Body mass index (BMI)	ukb-a-248	rs1874109	9	14770580	0.00249325	0.0148075	A	G	2.86986e-09	34.4488
Body mass index (BMI)	ukb-a-248	rs187649293	11	65989041	0.0092966	-0.0548842	T	C	3.55812e-09	36.2814
Body mass index (BMI)	ukb-a-248	rs1884897	20	6612832	0.00249224	0.0213286	G	A	1.15319e-17	71.4338
Body mass index (BMI)	ukb-a-248	rs1886558	13	111982615	0.0024818	-0.0169773	G	A	7.89223e-12	46.2342
Body mass index (BMI)	ukb-a-248	rs1901241	12	97941390	0.00329019	0.0192919	G	A	4.5368e-09	33.651
Body mass index (BMI)	ukb-a-248	rs192042440	16	69285510	0.00776011	-0.0443662	T	C	1.08375e-08	34.4136
Body mass index (BMI)	ukb-a-248	rs1928496	13	31012904	0.00274376	0.0176619	T	C	1.21938e-10	40.1078
Body mass index (BMI)	ukb-a-248	rs1941706	18	31223776	0.00241073	0.0139405	G	A	7.35783e-09	32.4881
Body mass index (BMI)	ukb-a-248	rs1949204	13	65475834	0.00281935	0.0166526	G	T	3.49712e-09	33.8329
Body mass index (BMI)	ukb-a-248	rs2016469	3	108023965	0.00250308	0.0141121	A	G	1.7229e-08	31.3352
Body mass index (BMI)	ukb-a-248	rs2018142	5	103941793	0.00240348	-0.0138903	A	C	7.51e-09	32.3598
Body mass index (BMI)	ukb-a-248	rs2024102	7	39416667	0.00334848	-0.0203312	C	T	1.26654e-09	36.7129
Body mass index (BMI)	ukb-a-248	rs2035936	3	141298124	0.00530704	0.0354372	T	G	2.43613e-11	45.1111
Body mass index (BMI)	ukb-a-248	rs210148	6	33550025	0.00250896	-0.0146395	G	A	5.38815e-09	33.1963
Body mass index (BMI)	ukb-a-248	rs2121058	13	58627256	0.00286076	-0.0238147	C	T	8.4918e-17	67.2507
Body mass index (BMI)	ukb-a-248	rs2126165	5	153167595	0.00240541	-0.0141143	G	A	4.4214e-09	33.4649
Body mass index (BMI)	ukb-a-248	rs2135745	9	109150784	0.00280126	-0.016838	G	C	1.84723e-09	35.4285
Body mass index (BMI)	ukb-a-248	rs215634	7	32369148	0.00247575	-0.0147674	G	A	2.45177e-09	34.7509
Body mass index (BMI)	ukb-a-248	rs2156675	11	133707509	0.00287612	0.0173368	A	G	1.66322e-09	35.8491
Body mass index (BMI)	ukb-a-248	rs2161796	18	40750455	0.00248649	-0.0145492	C	T	4.88191e-09	33.3533
Body mass index (BMI)	ukb-a-248	rs2166172	1	91208514	0.0024901	0.0142584	C	A	1.02896e-08	31.8462
Body mass index (BMI)	ukb-a-248	rs2172131	10	133978962	0.00243514	-0.0167737	C	T	5.65979e-12	46.0593
Body mass index (BMI)	ukb-a-248	rs2174267	3	15645835	0.00240516	0.0142893	C	T	2.83381e-09	34.2683
Body mass index (BMI)	ukb-a-248	rs217672	14	62361021	0.00270563	0.0158661	C	A	4.51991e-09	33.5121
Body mass index (BMI)	ukb-a-248	rs2234458	11	65639374	0.002496	-0.020641	T	C	1.34865e-16	66.0664
Body mass index (BMI)	ukb-a-248	rs2242449	17	7095507	0.00244914	0.0144001	T	C	4.1151e-09	34.0873
Body mass index (BMI)	ukb-a-248	rs2253310	6	108888593	0.00248472	0.0172947	G	C	3.39938e-12	46.9736
Body mass index (BMI)	ukb-a-248	rs2260051	6	31591918	0.00241618	0.0219815	T	A	9.28111e-20	80.1436
Body mass index (BMI)	ukb-a-248	rs2307111	5	75003678	0.00246183	-0.0289516	C	T	6.35038e-32	134.486
Body mass index (BMI)	ukb-a-248	rs2318543	4	67803263	0.00292162	-0.0194021	G	A	3.1232e-11	43.0734
Body mass index (BMI)	ukb-a-248	rs2384054	2	25156773	0.00240007	0.0350265	C	T	3.17687e-48	206.215
Body mass index (BMI)	ukb-a-248	rs2395609	6	35094150	0.00254525	0.0141548	C	G	2.68022e-08	29.8885
Body mass index (BMI)	ukb-a-248	rs2398861	9	96430747	0.0027614	0.0220894	G	A	1.25458e-15	62.5795
Body mass index (BMI)	ukb-a-248	rs2404324	7	99023461	0.00332151	-0.0239075	G	A	6.13338e-13	50.2947
Body mass index (BMI)	ukb-a-248	rs241460	1	49782772	0.00257525	-0.0205388	G	A	1.52265e-15	61.5235
Body mass index (BMI)	ukb-a-248	rs2425857	20	44914134	0.00241624	-0.0135947	G	A	1.84183e-08	30.6907
Body mass index (BMI)	ukb-a-248	rs2439823	10	99778226	0.00241939	0.0216364	G	A	3.80803e-19	77.973
Body mass index (BMI)	ukb-a-248	rs2450444	10	93010383	0.00251634	-0.0153764	A	G	9.93551e-10	36.0993
Body mass index (BMI)	ukb-a-248	rs2451746	6	26640283	0.00252008	0.0140394	C	G	2.53425e-08	30.0699
Body mass index (BMI)	ukb-a-248	rs245775	5	170532105	0.0027049	0.0203304	G	A	5.65458e-14	54.9212
Body mass index (BMI)	ukb-a-248	rs2478879	6	51152988	0.00246728	0.0143955	A	G	5.39821e-09	33.4078
Body mass index (BMI)	ukb-a-248	rs2535918	14	73484786	0.00458642	-0.0283674	T	C	6.21427e-10	39.9078
Body mass index (BMI)	ukb-a-248	rs2606228	3	183537759	0.00253615	-0.0155705	C	A	8.29182e-10	37.4251
Body mass index (BMI)	ukb-a-248	rs2609182	2	6161887	0.00254652	-0.0156624	G	T	7.73232e-10	37.2568
Body mass index (BMI)	ukb-a-248	rs2678204	1	201800511	0.00253578	0.0280873	G	T	1.65158e-28	119.349
Body mass index (BMI)	ukb-a-248	rs2711111	7	24529055	0.00245734	-0.0147156	G	A	2.12124e-09	35.7796
Body mass index (BMI)	ukb-a-248	rs2725371	8	30854033	0.00262057	-0.0180883	G	A	5.12035e-12	46.5152
Body mass index (BMI)	ukb-a-248	rs273505	19	18217147	0.00243413	0.0188626	C	T	9.27257e-15	58.2685
Body mass index (BMI)	ukb-a-248	rs2838005	21	42653468	0.00251555	0.0149176	T	C	3.0297e-09	34.258
Body mass index (BMI)	ukb-a-248	rs28414958	2	145622871	0.00472341	0.0280949	A	G	2.717e-09	34.4862
Body mass index (BMI)	ukb-a-248	rs28447555	3	107385668	0.00312798	0.0185076	T	C	3.28632e-09	34.134
Body mass index (BMI)	ukb-a-248	rs28489620	22	41804716	0.0026634	-0.0147327	A	G	3.1768e-08	30.1045
Body mass index (BMI)	ukb-a-248	rs28641836	15	77886340	0.00251061	-0.0150253	C	A	2.1697e-09	34.9241
Body mass index (BMI)	ukb-a-248	rs286818	5	107433446	0.00320417	-0.0291454	A	T	9.41456e-20	80.6825
Body mass index (BMI)	ukb-a-248	rs28687557	18	52547057	0.00287261	-0.0173539	A	G	1.5319e-09	35.6541
Body mass index (BMI)	ukb-a-248	rs2870111	15	79403585	0.00244706	-0.0160243	T	C	5.82505e-11	41.8635
Body mass index (BMI)	ukb-a-248	rs28711392	11	13349559	0.00251402	-0.0173361	C	T	5.36661e-12	46.8388
Body mass index (BMI)	ukb-a-248	rs2884442	2	174936181	0.00247464	0.015533	A	T	3.45923e-10	38.8321
Body mass index (BMI)	ukb-a-248	rs294704	5	152519088	0.00267977	-0.0149413	T	G	2.46894e-08	30.217
Body mass index (BMI)	ukb-a-248	rs2975693	8	10114474	0.0038753	0.0238256	C	T	7.85236e-10	37.1472
Body mass index (BMI)	ukb-a-248	rs2980240	8	76312110	0.00313803	0.0213117	C	A	1.11224e-11	45.1204
Body mass index (BMI)	ukb-a-248	rs29944	19	34306898	0.00256815	0.0140115	G	A	4.87641e-08	29.0334
Body mass index (BMI)	ukb-a-248	rs329118	5	133861663	0.0024374	-0.017645	T	C	4.52168e-13	50.9294
Body mass index (BMI)	ukb-a-248	rs33503	3	42427957	0.0030377	-0.0168357	A	G	2.9882e-08	29.7935
Body mass index (BMI)	ukb-a-248	rs34168749	2	236856889	0.00241182	-0.0141702	T	C	4.22396e-09	33.6483
Body mass index (BMI)	ukb-a-248	rs34345254	4	145330381	0.00244367	-0.0144884	G	A	3.05197e-09	34.1285
Body mass index (BMI)	ukb-a-248	rs34361149	1	72750470	0.00304511	-0.0309935	A	G	2.5038e-24	100.439
Body mass index (BMI)	ukb-a-248	rs34373881	3	20432033	0.00268678	-0.0168863	A	G	3.2836e-10	38.5009
Body mass index (BMI)	ukb-a-248	rs34517439	1	78450517	0.00368277	0.0345583	A	C	6.40177e-21	88.29
Body mass index (BMI)	ukb-a-248	rs34681424	19	51640330	0.00416042	-0.0247224	G	C	2.81371e-09	38.9253
Body mass index (BMI)	ukb-a-248	rs34769775	15	80989172	0.00262346	-0.0174086	T	C	3.2337e-11	42.6114
Body mass index (BMI)	ukb-a-248	rs34811474	4	25408838	0.00284335	-0.0305977	A	G	5.30396e-27	112.128
Body mass index (BMI)	ukb-a-248	rs34898535	16	31025641	0.00248081	-0.0255475	T	C	7.25103e-25	103.028
Body mass index (BMI)	ukb-a-248	rs34966008	17	34919623	0.00244306	-0.0199158	T	C	3.59253e-16	64.4191
Body mass index (BMI)	ukb-a-248	rs35025195	11	134522597	0.00323009	-0.0230476	A	G	9.67832e-13	49.4733
Body mass index (BMI)	ukb-a-248	rs35193668	13	33092929	0.00249998	-0.0166761	T	C	2.55329e-11	43.1752
Body mass index (BMI)	ukb-a-248	rs35364449	15	74278126	0.00383661	0.0252994	T	C	4.28154e-11	42.5672
Body mass index (BMI)	ukb-a-248	rs35626515	16	28649651	0.00244547	0.0265699	A	C	1.71159e-27	114.658
Body mass index (BMI)	ukb-a-248	rs35679149	6	43604167	0.00743947	-0.0477412	G	A	1.38906e-10	39.9782
Body mass index (BMI)	ukb-a-248	rs35722922	2	47002226	0.00247822	-0.0164622	G	A	3.08319e-11	43.1395
Body mass index (BMI)	ukb-a-248	rs357501	3	153964496	0.00249087	0.0154044	A	G	6.24396e-10	37.4892
Body mass index (BMI)	ukb-a-248	rs35761930	18	13182325	0.00312112	0.0193734	T	A	5.40033e-10	37.8342
Body mass index (BMI)	ukb-a-248	rs35851183	4	80717182	0.00250852	0.0167614	G	A	2.36429e-11	43.399
Body mass index (BMI)	ukb-a-248	rs35880697	6	32433759	0.00336946	-0.018778	T	C	2.50582e-08	33.0378
Body mass index (BMI)	ukb-a-248	rs35882248	2	230627955	0.00258946	0.0192316	T	C	1.11455e-13	53.6215
Body mass index (BMI)	ukb-a-248	rs36007635	6	163009335	0.00348146	-0.0200004	A	G	9.20831e-09	32.0681
Body mass index (BMI)	ukb-a-248	rs362307	4	3241845	0.00458157	0.0313537	T	C	7.74462e-12	46.4273
Body mass index (BMI)	ukb-a-248	rs3759584	14	103990799	0.00251394	-0.0165842	C	T	4.20436e-11	42.7028
Body mass index (BMI)	ukb-a-248	rs3781446	10	126684134	0.00243288	0.0137535	C	T	1.5763e-08	31.544
Body mass index (BMI)	ukb-a-248	rs3802858	11	115078492	0.00243005	-0.0164713	C	T	1.21899e-11	44.6403
Body mass index (BMI)	ukb-a-248	rs3803286	14	103246470	0.00254468	-0.0207912	G	A	3.08248e-16	64.6133
Body mass index (BMI)	ukb-a-248	rs3810291	19	47569003	0.00256755	0.029685	A	G	6.53732e-31	129.479
Body mass index (BMI)	ukb-a-248	rs3844598	5	140992235	0.00241006	0.0136986	G	A	1.31735e-08	31.4346
Body mass index (BMI)	ukb-a-248	rs3857602	6	51796751	0.00255255	0.0168606	A	G	3.97009e-11	42.4278
Body mass index (BMI)	ukb-a-248	rs3861879	9	129471114	0.00243136	0.0137348	G	A	1.61503e-08	31.1991
Body mass index (BMI)	ukb-a-248	rs3897102	12	123492112	0.00245956	0.0147261	T	C	2.13604e-09	35.3247
Body mass index (BMI)	ukb-a-248	rs390192	6	83359135	0.00242065	-0.0154416	G	A	1.78341e-10	39.995
Body mass index (BMI)	ukb-a-248	rs39330	7	103449555	0.00244136	-0.0189262	T	A	9.04899e-15	58.9135
Body mass index (BMI)	ukb-a-248	rs4017425	3	44028764	0.00241204	-0.0141495	T	C	4.46355e-09	33.5241
Body mass index (BMI)	ukb-a-248	rs4072917	8	143300279	0.00241544	0.0132699	A	G	3.93704e-08	29.5235
Body mass index (BMI)	ukb-a-248	rs412378	1	82374494	0.00279321	-0.016267	A	G	5.7593e-09	32.8948
Body mass index (BMI)	ukb-a-248	rs41310284	10	102447647	0.00400008	-0.0288865	A	C	5.15347e-13	51.1818
Body mass index (BMI)	ukb-a-248	rs4246657	2	229006134	0.00253421	0.0170056	T	C	1.94357e-11	43.685
Body mass index (BMI)	ukb-a-248	rs4398538	4	130724740	0.0025149	-0.0154322	C	T	8.4561e-10	36.7032
Body mass index (BMI)	ukb-a-248	rs4402589	16	29954654	0.00241668	0.0291524	G	T	1.68345e-33	141.289
Body mass index (BMI)	ukb-a-248	rs4458017	16	64701257	0.00343615	-0.0200258	T	G	5.615e-09	32.9066
Body mass index (BMI)	ukb-a-248	rs4467770	6	12086826	0.00271693	0.0156691	A	G	8.0664e-09	32.482
Body mass index (BMI)	ukb-a-248	rs4473241	17	42281282	0.00267901	0.0146277	T	G	4.76157e-08	29.1446
Body mass index (BMI)	ukb-a-248	rs4474229	1	195037001	0.00248334	-0.0158775	A	G	1.62233e-10	39.6081
Body mass index (BMI)	ukb-a-248	rs4477562	13	54104968	0.00361528	0.0261218	T	C	5.00611e-13	51.38
Body mass index (BMI)	ukb-a-248	rs4482463	2	205375909	0.00454517	-0.0340855	A	C	6.4328e-14	54.7331
Body mass index (BMI)	ukb-a-248	rs4527444	4	30842780	0.00241197	0.0149783	G	A	5.30506e-10	37.4713
Body mass index (BMI)	ukb-a-248	rs45521740	19	2245622	0.00514851	0.0311054	A	G	1.52721e-09	35.4499
Body mass index (BMI)	ukb-a-248	rs4577845	7	71647996	0.00255532	0.0143903	G	A	1.78785e-08	30.7904
Body mass index (BMI)	ukb-a-248	rs4595495	10	53673286	0.0024356	0.0137384	G	A	1.69555e-08	30.9617
Body mass index (BMI)	ukb-a-248	rs4642249	4	20089011	0.00388703	-0.0250857	G	A	1.09308e-10	40.8571
Body mass index (BMI)	ukb-a-248	rs4648450	1	2723214	0.00242211	-0.0154374	A	C	1.84982e-10	39.8701
Body mass index (BMI)	ukb-a-248	rs4671328	2	58935282	0.00243483	-0.0217722	G	T	3.84238e-19	78.8001
Body mass index (BMI)	ukb-a-248	rs4711634	6	40362751	0.0024128	-0.0248366	A	G	7.58752e-25	102.659
Body mass index (BMI)	ukb-a-248	rs4718964	7	70038969	0.00244679	0.0145653	T	G	2.63858e-09	34.5561
Body mass index (BMI)	ukb-a-248	rs4722398	7	3125220	0.00349732	0.0203493	T	C	5.94142e-09	32.643
Body mass index (BMI)	ukb-a-248	rs4759228	12	56508409	0.00263557	-0.0198879	C	G	4.50194e-14	55.5506
Body mass index (BMI)	ukb-a-248	rs4776970	15	68080886	0.00250512	-0.0254626	T	A	2.88669e-24	100.082
Body mass index (BMI)	ukb-a-248	rs477895	11	64048912	0.0032477	0.0178471	T	C	3.90292e-08	29.2172
Body mass index (BMI)	ukb-a-248	rs4780885	16	20380004	0.00240391	-0.0146448	C	G	1.11573e-09	36.0461
Body mass index (BMI)	ukb-a-248	rs4790841	17	1835482	0.00332942	-0.0295249	T	C	7.49204e-19	76.7123
Body mass index (BMI)	ukb-a-248	rs4802779	19	51815243	0.00240283	0.0131491	C	G	4.44447e-08	29.0005
Body mass index (BMI)	ukb-a-248	rs4911382	20	32553095	0.00244287	0.015559	T	C	1.90349e-10	39.5325
Body mass index (BMI)	ukb-a-248	rs491711	11	28742220	0.00260937	-0.0158403	C	A	1.27623e-09	36.1451
Body mass index (BMI)	ukb-a-248	rs4921301	5	159984492	0.0029841	-0.0182238	T	C	1.01653e-09	37.0168
Body mass index (BMI)	ukb-a-248	rs4929923	11	8639200	0.00251068	0.0173844	C	T	4.39339e-12	46.3852
Body mass index (BMI)	ukb-a-248	rs4971239	1	203491150	0.00324373	0.0181062	A	G	2.38084e-08	30.7089
Body mass index (BMI)	ukb-a-248	rs529200	3	173114305	0.00240734	0.0162278	G	A	1.5758e-11	44.1421
Body mass index (BMI)	ukb-a-248	rs539515	1	177889025	0.00295985	0.0474871	C	A	6.64049e-58	249.483
Body mass index (BMI)	ukb-a-248	rs550974	11	118937106	0.00244811	0.0158904	T	A	8.54673e-11	40.8844
Body mass index (BMI)	ukb-a-248	rs55689274	15	47758909	0.00266266	-0.0148341	A	G	2.53244e-08	30.1903
Body mass index (BMI)	ukb-a-248	rs55726687	12	991306	0.00294249	0.0238631	A	G	5.08628e-16	63.7688
Body mass index (BMI)	ukb-a-248	rs55886426	20	62567684	0.00551914	-0.031643	G	C	9.85712e-09	35.245
Body mass index (BMI)	ukb-a-248	rs55966114	12	97584357	0.00305037	0.0168704	T	C	3.19389e-08	29.8053
Body mass index (BMI)	ukb-a-248	rs56067609	7	133582465	0.0035019	-0.0193637	T	A	3.21418e-08	29.7281
Body mass index (BMI)	ukb-a-248	rs56154024	3	82650978	0.00272409	0.0168971	C	A	5.55201e-10	37.9408
Body mass index (BMI)	ukb-a-248	rs56187480	15	63789479	0.00253267	-0.0144139	A	G	1.26279e-08	31.5254
Body mass index (BMI)	ukb-a-248	rs56212061	19	19394640	0.00337336	-0.0211123	T	C	3.89054e-10	38.1999
Body mass index (BMI)	ukb-a-248	rs56288810	17	52931737	0.0029447	0.0172528	G	A	4.66283e-09	33.6468
Body mass index (BMI)	ukb-a-248	rs56398417	3	88024986	0.00259158	-0.0163226	T	C	3.01287e-10	38.5106
Body mass index (BMI)	ukb-a-248	rs56803094	15	99222509	0.00287406	-0.0188821	G	A	5.04429e-11	42.0741
Body mass index (BMI)	ukb-a-248	rs576076	11	64360623	0.00277251	-0.0156304	A	G	1.7254e-08	30.9368
Body mass index (BMI)	ukb-a-248	rs58862095	7	75081418	0.00243968	-0.0243799	T	C	1.64702e-23	97.3425
Body mass index (BMI)	ukb-a-248	rs588660	1	96886604	0.00244095	0.0183012	A	G	6.51778e-14	54.6358
Body mass index (BMI)	ukb-a-248	rs59104534	8	25666169	0.00262903	0.0149782	T	C	1.21862e-08	31.7396
Body mass index (BMI)	ukb-a-248	rs59893724	5	80830788	0.00279242	-0.0172567	G	A	6.42407e-10	37.0138
Body mass index (BMI)	ukb-a-248	rs5995843	22	40697377	0.00251927	-0.0174411	G	A	4.42792e-12	46.4638
Body mass index (BMI)	ukb-a-248	rs60131931	9	29708929	0.00247114	-0.0140543	A	G	1.2911e-08	31.4845
Body mass index (BMI)	ukb-a-248	rs6050446	20	25195509	0.0067598	0.0420771	G	A	4.83315e-10	38.2017
Body mass index (BMI)	ukb-a-248	rs60569033	6	28796463	0.00452036	0.0280747	A	T	5.27995e-10	39.335
Body mass index (BMI)	ukb-a-248	rs60764613	18	1839911	0.00342645	0.023587	T	G	5.83714e-12	46.3328
Body mass index (BMI)	ukb-a-248	rs61743745	1	40036944	0.00703302	-0.042971	A	G	9.98045e-10	36.7121
Body mass index (BMI)	ukb-a-248	rs61746970	19	51132746	0.00627764	0.0362715	A	G	7.57077e-09	33.6798
Body mass index (BMI)	ukb-a-248	rs61777072	1	77988959	0.00386483	-0.0247392	C	G	1.54447e-10	40.0832
Body mass index (BMI)	ukb-a-248	rs61813324	1	156049877	0.00356314	0.0279187	T	C	4.68598e-15	61.1514
Body mass index (BMI)	ukb-a-248	rs61826867	1	174377435	0.00384169	0.0251347	G	A	6.05341e-11	41.5048
Body mass index (BMI)	ukb-a-248	rs61903695	11	89922417	0.00275201	0.0163585	G	A	2.78061e-09	34.2648
Body mass index (BMI)	ukb-a-248	rs61969510	13	86484025	0.00269504	0.0155328	C	T	8.24689e-09	33.011
Body mass index (BMI)	ukb-a-248	rs62020775	15	89960286	0.00345816	-0.0195988	A	T	1.45091e-08	31.5879
Body mass index (BMI)	ukb-a-248	rs62044676	16	62801840	0.00240857	-0.0135456	C	A	1.86814e-08	30.8092
Body mass index (BMI)	ukb-a-248	rs62053191	16	72993706	0.00433565	-0.0255479	A	G	3.80724e-09	33.6831
Body mass index (BMI)	ukb-a-248	rs62106258	2	417167	0.0055919	-0.0906926	C	T	3.92555e-59	255.18
Body mass index (BMI)	ukb-a-248	rs62147189	2	86807853	0.00251319	-0.0170068	G	T	1.31704e-11	45.7184
Body mass index (BMI)	ukb-a-248	rs62246314	3	9504099	0.00398064	0.0228001	A	G	1.01852e-08	31.8092
Body mass index (BMI)	ukb-a-248	rs62274129	3	156856967	0.00278559	0.0159105	T	C	1.11936e-08	32.1255
Body mass index (BMI)	ukb-a-248	rs62441156	7	5347446	0.00295466	0.0161831	G	A	4.32564e-08	30.8455
Body mass index (BMI)	ukb-a-248	rs62467106	7	78122263	0.00352762	0.0201853	G	A	1.05327e-08	32.0826
Body mass index (BMI)	ukb-a-248	rs62543438	9	73896870	0.00270013	-0.014801	C	G	4.21813e-08	29.1602
Body mass index (BMI)	ukb-a-248	rs6265	11	27679916	0.00306191	-0.0402275	T	C	2.03798e-39	167.312
Body mass index (BMI)	ukb-a-248	rs6443750	3	181329682	0.00303827	0.0173039	C	T	1.23245e-08	31.4297
Body mass index (BMI)	ukb-a-248	rs6482729	10	131120802	0.00256643	-0.0141351	T	C	3.63831e-08	29.984
Body mass index (BMI)	ukb-a-248	rs6503841	17	56043641	0.00337396	0.0193639	G	T	9.51963e-09	32.145
Body mass index (BMI)	ukb-a-248	rs6530737	8	14095763	0.00251792	-0.0151684	G	A	1.70137e-09	35.0813
Body mass index (BMI)	ukb-a-248	rs6536575	4	162091639	0.00240451	0.0140621	C	T	4.97279e-09	33.189
Body mass index (BMI)	ukb-a-248	rs653810	11	69448294	0.00245153	-0.0142593	A	G	6.01437e-09	33.3923
Body mass index (BMI)	ukb-a-248	rs6543913	2	35437986	0.00242397	-0.0137627	G	C	1.3659e-08	31.3737
Body mass index (BMI)	ukb-a-248	rs6545966	2	62861353	0.00240919	0.01421	A	G	3.67714e-09	33.8728
Body mass index (BMI)	ukb-a-248	rs6549075	3	86195124	0.00261803	-0.0153483	G	A	4.56257e-09	33.6546
Body mass index (BMI)	ukb-a-248	rs6575340	14	94023972	0.00250397	0.0228776	A	G	6.48336e-20	81.3322
Body mass index (BMI)	ukb-a-248	rs6580805	12	51587295	0.00297028	-0.0162556	G	A	4.43394e-08	29.8582
Body mass index (BMI)	ukb-a-248	rs6585201	10	114768783	0.0024139	-0.0159698	A	G	3.70254e-11	42.5045
Body mass index (BMI)	ukb-a-248	rs6587552	1	151018861	0.00284924	-0.0184943	G	A	8.54083e-11	40.8819
Body mass index (BMI)	ukb-a-248	rs6601527	8	10665444	0.00244545	-0.0217383	A	C	6.17874e-19	76.9816
Body mass index (BMI)	ukb-a-248	rs6606686	12	110903380	0.00257225	-0.0149301	C	G	6.46964e-09	32.6531
Body mass index (BMI)	ukb-a-248	rs660879	12	99553815	0.00251012	-0.0168833	C	T	1.74582e-11	44.1832
Body mass index (BMI)	ukb-a-248	rs66679256	4	18351898	0.00242165	0.0162973	T	C	1.70098e-11	44.123
Body mass index (BMI)	ukb-a-248	rs6671669	1	97423794	0.00241832	0.0139132	G	A	8.76234e-09	32.1415
Body mass index (BMI)	ukb-a-248	rs6685228	1	156486009	0.0035694	0.02097	A	G	4.2338e-09	33.8756
Body mass index (BMI)	ukb-a-248	rs6687953	1	112293512	0.00246141	0.0158953	G	A	1.06358e-10	40.4602
Body mass index (BMI)	ukb-a-248	rs668799	17	40716235	0.00267729	0.0157924	T	C	3.66843e-09	33.7806
Body mass index (BMI)	ukb-a-248	rs66922415	18	57848651	0.00283196	0.0520958	G	A	1.54953e-75	327.676
Body mass index (BMI)	ukb-a-248	rs6695101	1	210098466	0.00324774	0.0223069	A	G	6.50279e-12	45.6228
Body mass index (BMI)	ukb-a-248	rs6722241	2	100803778	0.00271361	-0.0201712	C	T	1.06145e-13	54.0309
Body mass index (BMI)	ukb-a-248	rs6739755	2	59330227	0.00246047	-0.0209594	G	A	1.62368e-17	70.7084
Body mass index (BMI)	ukb-a-248	rs6744646	2	628504	0.00318689	0.0511577	G	A	5.76766e-58	249.552
Body mass index (BMI)	ukb-a-248	rs67611440	18	58180796	0.0024661	-0.0160473	T	C	7.66832e-11	41.574
Body mass index (BMI)	ukb-a-248	rs6780459	3	104624105	0.00276233	0.0163597	T	A	3.17512e-09	34.0332
Body mass index (BMI)	ukb-a-248	rs67844506	20	51103807	0.0031086	-0.0259162	G	A	7.65068e-17	67.5855
Body mass index (BMI)	ukb-a-248	rs6798941	3	52893465	0.00264267	0.0160798	T	C	1.16837e-09	36.1348
Body mass index (BMI)	ukb-a-248	rs68169458	8	67827207	0.00263978	0.0150149	C	T	1.28683e-08	31.5408
Body mass index (BMI)	ukb-a-248	rs6831020	4	55500226	0.00263095	-0.0159366	A	C	1.38538e-09	35.5262
Body mass index (BMI)	ukb-a-248	rs6857	19	45392254	0.0031888	-0.0235583	T	C	1.49624e-13	53.143
Body mass index (BMI)	ukb-a-248	rs6861649	5	50864788	0.00246927	0.0143476	C	T	6.23491e-09	32.9988
Body mass index (BMI)	ukb-a-248	rs6898357	5	166986309	0.0025732	-0.0148869	G	A	7.24186e-09	32.3942
Body mass index (BMI)	ukb-a-248	rs6950388	7	1270699	0.00297615	0.0172281	A	G	7.09888e-09	32.5189
Body mass index (BMI)	ukb-a-248	rs6951489	7	76639839	0.00319864	-0.025749	G	A	8.30615e-16	63.6465
Body mass index (BMI)	ukb-a-248	rs6984918	8	60849129	0.0024956	-0.0145127	T	C	6.05745e-09	32.7749
Body mass index (BMI)	ukb-a-248	rs7030732	9	124630006	0.00245902	-0.0151605	A	C	7.0445e-10	36.8309
Body mass index (BMI)	ukb-a-248	rs704061	12	89771903	0.0024138	0.0158698	C	T	4.88427e-11	41.9506
Body mass index (BMI)	ukb-a-248	rs7094644	10	16773864	0.0026106	0.0152821	A	G	4.80751e-09	34.4883
Body mass index (BMI)	ukb-a-248	rs7116641	11	43696917	0.00258645	0.0244218	G	T	3.67282e-21	86.7967
Body mass index (BMI)	ukb-a-248	rs7117842	11	122534504	0.00249839	0.0148599	C	T	2.7207e-09	34.5999
Body mass index (BMI)	ukb-a-248	rs7124681	11	47529947	0.00243997	0.0267462	A	C	5.90201e-28	116.193
Body mass index (BMI)	ukb-a-248	rs7132908	12	50263148	0.0024723	0.0285337	A	G	8.2699e-31	129.499
Body mass index (BMI)	ukb-a-248	rs7138383	12	103724090	0.0027649	-0.0213808	A	G	1.05366e-14	58.1593
Body mass index (BMI)	ukb-a-248	rs7141420	14	79899454	0.00241922	0.0208148	T	C	7.73749e-18	72.7678
Body mass index (BMI)	ukb-a-248	rs71495049	10	34014435	0.00432971	0.0265499	A	G	8.6862e-10	36.475
Body mass index (BMI)	ukb-a-248	rs7161194	14	101529005	0.00265947	-0.0169033	G	A	2.07477e-10	42.7334
Body mass index (BMI)	ukb-a-248	rs7164727	15	73093991	0.00256608	0.0183963	T	C	7.57007e-13	50.3811
Body mass index (BMI)	ukb-a-248	rs7183417	15	46586088	0.0024276	0.0149003	T	C	8.37356e-10	36.6362
Body mass index (BMI)	ukb-a-248	rs7189149	16	69144151	0.00360796	0.0213468	G	C	3.29041e-09	33.9895
Body mass index (BMI)	ukb-a-248	rs7193592	16	9718608	0.00263245	0.0144501	G	A	4.03989e-08	29.3937
Body mass index (BMI)	ukb-a-248	rs7195386	16	24578458	0.00240747	-0.0158814	C	T	4.2092e-11	42.3843
Body mass index (BMI)	ukb-a-248	rs7201895	16	407723	0.00252451	-0.017337	A	G	6.54485e-12	46.3276
Body mass index (BMI)	ukb-a-248	rs7213756	17	2098339	0.00256888	0.0164249	A	C	1.62021e-10	39.8063
Body mass index (BMI)	ukb-a-248	rs7218014	17	65832016	0.00302709	0.0206989	C	T	8.05193e-12	45.4952
Body mass index (BMI)	ukb-a-248	rs7226064	17	32237258	0.00243648	-0.014351	G	A	3.86456e-09	33.9246
Body mass index (BMI)	ukb-a-248	rs72697614	1	107514107	0.00260626	0.014951	A	C	9.67008e-09	32.7213
Body mass index (BMI)	ukb-a-248	rs72810068	2	25505793	0.00261161	0.0150585	C	T	8.12456e-09	32.5597
Body mass index (BMI)	ukb-a-248	rs72820274	2	104412924	0.00243934	0.0160021	A	G	5.3889e-11	41.9019
Body mass index (BMI)	ukb-a-248	rs72845886	17	61666687	0.00517296	-0.0284008	T	C	4.01689e-08	29.1975
Body mass index (BMI)	ukb-a-248	rs72892910	6	50816887	0.00320426	0.0401658	T	G	4.88765e-36	153.405
Body mass index (BMI)	ukb-a-248	rs72906474	3	47817007	0.00246454	-0.0185141	T	G	5.82908e-14	56.1092
Body mass index (BMI)	ukb-a-248	rs72976986	19	4050424	0.00308786	-0.0240493	A	G	6.80769e-15	60.1304
Body mass index (BMI)	ukb-a-248	rs73169730	3	170734438	0.00268664	0.0194632	G	A	4.35211e-13	50.9249
Body mass index (BMI)	ukb-a-248	rs73213484	4	28489339	0.00347384	-0.0211952	T	A	1.05264e-09	36.1569
Body mass index (BMI)	ukb-a-248	rs73225274	8	21088909	0.00354404	0.0202135	G	A	1.1746e-08	31.6494
Body mass index (BMI)	ukb-a-248	rs7331420	13	99236471	0.00267011	-0.0147324	A	G	3.44017e-08	29.672
Body mass index (BMI)	ukb-a-248	rs73982435	17	31473455	0.00292391	-0.0163497	T	C	2.25009e-08	30.248
Body mass index (BMI)	ukb-a-248	rs7442885	5	87682877	0.00295668	-0.0254294	G	C	7.95793e-18	72.1564
Body mass index (BMI)	ukb-a-248	rs744385	19	1947776	0.00320138	0.019329	C	T	1.56488e-09	35.4898
Body mass index (BMI)	ukb-a-248	rs745249	2	105460333	0.00267493	0.0170081	T	C	2.04211e-10	39.541
Body mass index (BMI)	ukb-a-248	rs7463186	8	87517201	0.00240318	0.0132432	G	A	3.57701e-08	29.4453
Body mass index (BMI)	ukb-a-248	rs74710200	12	108412850	0.0028703	-0.018217	G	A	2.20206e-10	39.0068
Body mass index (BMI)	ukb-a-248	rs7498044	15	92573639	0.00293198	-0.0176487	A	G	1.75263e-09	35.7756
Body mass index (BMI)	ukb-a-248	rs7498798	16	73097029	0.00251504	-0.0154474	A	G	8.15755e-10	36.7709
Body mass index (BMI)	ukb-a-248	rs750090	4	152931436	0.00253473	-0.0156336	C	T	6.93426e-10	37.6783
Body mass index (BMI)	ukb-a-248	rs7515635	1	42408070	0.00241729	-0.0135305	C	T	2.17756e-08	30.5406
Body mass index (BMI)	ukb-a-248	rs7519259	1	66434743	0.00241927	0.0143645	A	G	2.89634e-09	34.5426
Body mass index (BMI)	ukb-a-248	rs7553158	1	75005238	0.0024236	-0.0174152	A	G	6.70193e-13	50.1824
Body mass index (BMI)	ukb-a-248	rs7571753	2	50733958	0.00248017	-0.0157843	C	T	1.96571e-10	39.4333
Body mass index (BMI)	ukb-a-248	rs7600417	2	220169492	0.00340607	-0.0192577	G	A	1.56939e-08	31.0577
Body mass index (BMI)	ukb-a-248	rs760118	16	4940994	0.00242334	-0.0134807	G	A	2.65607e-08	30.0592
Body mass index (BMI)	ukb-a-248	rs7601895	2	55281901	0.00260858	-0.0174171	G	C	2.44512e-11	43.5766
Body mass index (BMI)	ukb-a-248	rs76040172	21	46488959	0.00530826	-0.0407564	A	G	1.62144e-14	57.4878
Body mass index (BMI)	ukb-a-248	rs7609512	2	251673	0.00264711	-0.0159191	A	G	1.81464e-09	35.1461
Body mass index (BMI)	ukb-a-248	rs76573653	12	49380073	0.00616301	0.0344622	G	T	2.24937e-08	30.4131
Body mass index (BMI)	ukb-a-248	rs76798800	1	154994978	0.00271875	0.0164227	T	G	1.53752e-09	35.4696
Body mass index (BMI)	ukb-a-248	rs76824303	3	62459819	0.00413261	-0.0230968	C	A	2.28665e-08	31.5339
Body mass index (BMI)	ukb-a-248	rs7701777	5	27178172	0.00266777	-0.0170279	G	T	1.74092e-10	39.533
Body mass index (BMI)	ukb-a-248	rs7719067	5	153538241	0.00242599	-0.0162027	G	A	2.41268e-11	43.1619
Body mass index (BMI)	ukb-a-248	rs7723426	5	43186097	0.00256587	0.0146685	C	T	1.08653e-08	31.7317
Body mass index (BMI)	ukb-a-248	rs7755574	6	153364643	0.00267437	0.0154959	T	G	6.87068e-09	32.6257
Body mass index (BMI)	ukb-a-248	rs7774	17	4801163	0.00261526	0.0166342	A	C	2.01442e-10	39.7287
Body mass index (BMI)	ukb-a-248	rs778094	2	147903802	0.00243672	-0.0148535	A	G	1.09089e-09	36.1884
Body mass index (BMI)	ukb-a-248	rs784257	18	53397199	0.00309369	0.0174826	C	T	1.59581e-08	31.2449
Body mass index (BMI)	ukb-a-248	rs7852189	9	103121547	0.00258881	0.0165539	G	A	1.61369e-10	39.5016
Body mass index (BMI)	ukb-a-248	rs78565420	8	85703065	0.00545431	0.0337314	T	C	6.24281e-10	39.2029
Body mass index (BMI)	ukb-a-248	rs79113395	1	1590521	0.00273235	-0.0209147	A	G	1.94626e-14	57.3437
Body mass index (BMI)	ukb-a-248	rs7942037	11	30430332	0.00249966	-0.0156363	C	G	3.96981e-10	37.8701
Body mass index (BMI)	ukb-a-248	rs7952102	11	892089	0.00246547	-0.0152263	C	T	6.58901e-10	36.9873
Body mass index (BMI)	ukb-a-248	rs7982447	13	54453811	0.0029781	0.0173704	C	T	5.45821e-09	33.227
Body mass index (BMI)	ukb-a-248	rs799449	7	44784697	0.00242699	0.019902	T	C	2.40713e-16	65.6661
Body mass index (BMI)	ukb-a-248	rs8015400	14	25930988	0.0025723	0.0210882	A	C	2.4485e-16	65.26
Body mass index (BMI)	ukb-a-248	rs8016504	14	33308021	0.0024304	0.0167876	A	C	4.94652e-12	47.0162
Body mass index (BMI)	ukb-a-248	rs80330591	2	159368720	0.00339342	-0.0213608	A	G	3.08227e-10	38.4303
Body mass index (BMI)	ukb-a-248	rs8045740	16	20262776	0.00364603	-0.0235466	T	G	1.06138e-10	42.242
Body mass index (BMI)	ukb-a-248	rs8047251	16	3708567	0.00259477	0.0155596	A	G	2.01809e-09	35.0099
Body mass index (BMI)	ukb-a-248	rs8078135	17	21268583	0.00241182	-0.0194999	T	C	6.23017e-16	63.8794
Body mass index (BMI)	ukb-a-248	rs8087074	18	45923482	0.00274757	0.0170074	T	G	6.02449e-10	37.5182
Body mass index (BMI)	ukb-a-248	rs8088123	18	58100400	0.00467313	-0.0318138	A	C	9.92659e-12	45.4538
Body mass index (BMI)	ukb-a-248	rs809955	4	140874760	0.00249603	-0.0151793	A	G	1.19278e-09	35.9701
Body mass index (BMI)	ukb-a-248	rs8132491	21	40288577	0.00265702	-0.0166212	A	G	3.96506e-10	39.8991
Body mass index (BMI)	ukb-a-248	rs8134638	21	40644170	0.00248078	0.0151694	C	T	9.68077e-10	36.2871
Body mass index (BMI)	ukb-a-248	rs815163	1	190294726	0.00241971	-0.0182459	C	T	4.69245e-14	55.1066
Body mass index (BMI)	ukb-a-248	rs815715	3	61264084	0.0024388	-0.0163178	G	C	2.22126e-11	43.7828
Body mass index (BMI)	ukb-a-248	rs845084	10	125220036	0.0027569	0.02034	A	G	1.6125e-13	53.187
Body mass index (BMI)	ukb-a-248	rs862320	16	69651866	0.0024463	-0.0228157	T	C	1.09926e-20	84.6773
Body mass index (BMI)	ukb-a-248	rs869400	3	185826740	0.00310717	0.0307255	G	T	4.70111e-23	95.3784
Body mass index (BMI)	ukb-a-248	rs879620	16	4015729	0.00247819	0.0256124	T	C	4.9306e-25	104.414
Body mass index (BMI)	ukb-a-248	rs915292	1	1792157	0.00240808	0.0143271	C	A	2.6903e-09	34.4767
Body mass index (BMI)	ukb-a-248	rs9277979	6	33294098	0.00313183	0.0234303	T	C	7.37395e-14	54.1899
Body mass index (BMI)	ukb-a-248	rs9296398	6	42673678	0.00240521	-0.0132196	C	T	3.88267e-08	29.3504
Body mass index (BMI)	ukb-a-248	rs9320823	6	98429337	0.00245759	0.0189398	C	T	1.29509e-14	57.7892
Body mass index (BMI)	ukb-a-248	rs9342196	6	90124635	0.00306601	0.0167326	T	C	4.83359e-08	28.909
Body mass index (BMI)	ukb-a-248	rs9348950	6	34673678	0.00255431	-0.0288226	A	G	1.59514e-29	123.172
Body mass index (BMI)	ukb-a-248	rs9402104	6	129410736	0.00245189	0.0139016	A	G	1.43126e-08	31.5603
Body mass index (BMI)	ukb-a-248	rs9425633	1	184657251	0.00240243	0.0131814	C	T	4.09826e-08	29.1706
Body mass index (BMI)	ukb-a-248	rs945211	1	32191798	0.002475	0.016379	C	G	3.65174e-11	42.6277
Body mass index (BMI)	ukb-a-248	rs946185	10	76423739	0.00246179	-0.0146913	G	A	2.40813e-09	35.0128
Body mass index (BMI)	ukb-a-248	rs9461981	6	34359796	0.00309113	-0.0212451	A	G	6.29941e-12	45.7267
Body mass index (BMI)	ukb-a-248	rs9489620	6	119524516	0.00241654	0.0147961	C	G	9.20216e-10	36.445
Body mass index (BMI)	ukb-a-248	rs9513030	13	28649068	0.00248359	-0.0143898	C	G	6.88113e-09	32.6266
Body mass index (BMI)	ukb-a-248	rs9515455	13	112239671	0.00244962	0.0179637	A	G	2.25113e-13	52.7293
Body mass index (BMI)	ukb-a-248	rs9538190	13	59340640	0.00311737	0.018761	C	G	1.76547e-09	35.4719
Body mass index (BMI)	ukb-a-248	rs9579775	13	20616557	0.00364572	0.0230026	C	A	2.80304e-10	41.909
Body mass index (BMI)	ukb-a-248	rs9673839	16	76895693	0.00241581	0.0133111	G	A	3.59112e-08	29.7715
Body mass index (BMI)	ukb-a-248	rs9688977	6	154336892	0.00340602	0.0239775	C	T	1.9293e-12	48.3261
Body mass index (BMI)	ukb-a-248	rs9788550	14	29681138	0.00279147	-0.0203306	C	G	3.26964e-13	51.758
Body mass index (BMI)	ukb-a-248	rs9834519	3	156379637	0.00443946	-0.0252009	T	C	1.37524e-08	31.9588
Body mass index (BMI)	ukb-a-248	rs9843653	3	49920571	0.00240405	0.0317261	C	T	9.3519e-40	169.094
Body mass index (BMI)	ukb-a-248	rs9847186	3	25081857	0.0024335	-0.0142849	A	G	4.35973e-09	33.5796
Body mass index (BMI)	ukb-a-248	rs9913982	17	35024343	0.00588421	0.032374	C	A	3.76114e-08	30.1098
Body mass index (BMI)	ukb-a-248	rs9948863	18	57968382	0.00241135	0.013766	G	A	1.13836e-08	31.7499
Length of mobile phone use	ukb-b-4094	rs10107145	8	10758213	0.0028565	-0.0182426	G	A	1.7e-10	75.4277
Length of mobile phone use	ukb-b-4094	rs10807124	6	33404064	0.00318245	-0.017611	A	G	3.09999e-08	56.4316
Length of mobile phone use	ukb-b-4094	rs10828247	10	21822856	0.00299121	0.0172939	G	A	7.39997e-09	61.6596
Length of mobile phone use	ukb-b-4094	rs11229008	11	57118840	0.0059464	-0.03269	A	G	3.89996e-08	57.2988
Length of mobile phone use	ukb-b-4094	rs11236714	11	70424559	0.00358029	-0.0201455	T	C	1.79999e-08	58.4829
Length of mobile phone use	ukb-b-4094	rs11655813	17	2119101	0.00296548	0.0180482	T	C	1.2e-09	68.1772
Length of mobile phone use	ukb-b-4094	rs11682846	2	157008703	0.0028617	-0.0174897	T	C	9.90011e-10	69.8398
Length of mobile phone use	ukb-b-4094	rs12145998	1	204969419	0.0032479	-0.0192764	T	C	2.90001e-09	66.2511
Length of mobile phone use	ukb-b-4094	rs12437348	14	36606550	0.00313514	0.0171814	A	G	4.20001e-08	55.5588
Length of mobile phone use	ukb-b-4094	rs1320650	11	115788307	0.00294939	0.0170678	A	T	7.19996e-09	61.849
Length of mobile phone use	ukb-b-4094	rs13266457	8	106086786	0.00303105	-0.0171077	T	C	1.7e-08	59.1043
Length of mobile phone use	ukb-b-4094	rs1512142	4	47004305	0.00287071	-0.0165422	A	G	8.30004e-09	61.7156
Length of mobile phone use	ukb-b-4094	rs17156711	5	103924699	0.00310547	-0.0182572	G	A	4.09996e-09	63.8133
Length of mobile phone use	ukb-b-4094	rs17374152	5	93236948	0.00333369	-0.0194639	G	A	5.30005e-09	62.9127
Length of mobile phone use	ukb-b-4094	rs1892417	1	41779673	0.00339829	0.0261752	C	T	1.29987e-14	110.484
Length of mobile phone use	ukb-b-4094	rs2161220	5	80241904	0.00330612	0.020678	A	G	4e-10	72.8466
Length of mobile phone use	ukb-b-4094	rs2836920	21	40512918	0.0029344	0.0186093	G	T	2.30001e-10	75.6824
Length of mobile phone use	ukb-b-4094	rs28713780	7	3321415	0.00296068	-0.0169264	C	T	1.09999e-08	60.2394
Length of mobile phone use	ukb-b-4094	rs344868	2	140095800	0.00330055	0.0182437	T	C	3.2e-08	56.5351
Length of mobile phone use	ukb-b-4094	rs359265	2	60456410	0.00292138	0.0210087	A	G	6.4003e-13	96.2618
Length of mobile phone use	ukb-b-4094	rs6063374	20	47832997	0.00343028	0.0293938	G	A	1e-17	135.262
Length of mobile phone use	ukb-b-4094	rs6131703	20	15754684	0.00291888	-0.0175428	G	A	1.89998e-09	66.6967
Length of mobile phone use	ukb-b-4094	rs6718176	2	175205487	0.00284585	-0.0181808	G	C	1.7e-10	75.4859
Length of mobile phone use	ukb-b-4094	rs6780051	3	56193150	0.00608299	0.0396786	T	G	6.89922e-11	78.6509
Length of mobile phone use	ukb-b-4094	rs77878475	16	18058548	0.00530701	-0.0317881	A	T	2.1e-09	71.2034
Length of mobile phone use	ukb-b-4094	rs78166132	5	161239986	0.00490418	-0.0305197	C	T	4.90004e-10	72.1656
Length of mobile phone use	ukb-b-4094	rs7859831	9	126205754	0.00411641	-0.0230639	T	C	2.1e-08	58.2722
Length of mobile phone use	ukb-b-4094	rs8014346	14	46832002	0.00284764	0.0188371	A	G	3.69999e-11	80.6992
Length of mobile phone use	ukb-b-4094	rs849527	2	206592525	0.00287842	-0.0162815	G	A	1.5e-08	60.0501
Length of mobile phone use	ukb-b-4094	rs853946	10	120166472	0.00284286	0.0160079	T	C	1.79999e-08	58.32
Length of mobile phone use	ukb-b-4094	rs9896202	17	77778227	0.00284534	-0.0209348	C	T	1.9002e-13	100.157
Coffee intake	ukb-b-5237	rs10119174	9	27953724	0.00164159	-0.00939786	C	G	1e-08	18.5569
Coffee intake	ukb-b-5237	rs1057868	7	75615006	0.00178517	0.0199509	T	C	5.40008e-29	69.5788
Coffee intake	ukb-b-5237	rs117810762	10	135315795	0.00617871	0.0359086	A	G	6.19998e-09	19.423
Coffee intake	ukb-b-5237	rs12514566	5	7391462	0.00170562	-0.0113972	A	G	2.39994e-11	24.8987
Coffee intake	ukb-b-5237	rs12989746	2	49368391	0.00186429	0.01035	T	G	2.80001e-08	17.225
Coffee intake	ukb-b-5237	rs13054099	22	41215672	0.00183597	-0.0107777	C	T	4.30002e-09	19.2178
Coffee intake	ukb-b-5237	rs13163336	5	87943710	0.00221005	0.0149472	A	C	1.29987e-11	25.444
Coffee intake	ukb-b-5237	rs1338549	6	98312143	0.0016218	-0.00945121	G	T	5.60003e-09	19.0666
Coffee intake	ukb-b-5237	rs13387939	2	637498	0.0021386	0.0165558	A	C	9.79941e-15	33.4279
Coffee intake	ukb-b-5237	rs1421085	16	53800954	0.00164436	0.0185426	C	T	1.69981e-29	70.9962
Coffee intake	ukb-b-5237	rs1527961	2	62780440	0.00236585	-0.0133431	C	T	1.7e-08	17.8219
Coffee intake	ukb-b-5237	rs17842490	22	24870527	0.00680848	-0.0451683	G	A	3.29989e-11	24.5786
Coffee intake	ukb-b-5237	rs1942965	18	55032486	0.00161917	-0.00890339	C	T	3.79997e-08	16.9971
Coffee intake	ukb-b-5237	rs2189234	4	106075498	0.00166052	0.00998689	G	T	1.79999e-09	20.2006
Coffee intake	ukb-b-5237	rs2465037	6	51179260	0.00170743	-0.0106317	A	C	4.79999e-10	21.8495
Coffee intake	ukb-b-5237	rs2472297	15	75027880	0.00182733	0.0464708	T	C	1.09901e-142	359.225
Coffee intake	ukb-b-5237	rs2597805	4	17424930	0.00175623	0.00985502	T	C	2e-08	18.053
Coffee intake	ukb-b-5237	rs2667773	15	77872191	0.00173674	-0.00958949	G	A	3.40001e-08	17.0541
Coffee intake	ukb-b-5237	rs2844232	8	110570060	0.00168076	-0.00966518	G	A	8.9e-09	18.7493
Coffee intake	ukb-b-5237	rs34060476	7	73037956	0.00237033	0.0184292	G	A	7.50067e-15	33.7766
Coffee intake	ukb-b-5237	rs34848782	15	74907026	0.00443537	-0.0276372	T	C	4.60002e-10	25.4274
Coffee intake	ukb-b-5237	rs4410790	7	17284577	0.00167288	0.039072	C	T	1.1995e-120	304.704
Coffee intake	ukb-b-5237	rs442355	8	109128653	0.00185374	-0.0111372	C	G	1.89998e-09	20.1827
Coffee intake	ukb-b-5237	rs4615895	1	96274668	0.00184972	0.0122025	A	G	4.19952e-11	24.5168
Coffee intake	ukb-b-5237	rs476828	18	57852587	0.00189543	0.0173461	C	T	5.60015e-20	46.7287
Coffee intake	ukb-b-5237	rs483081	7	17486190	0.00163688	-0.0122739	T	C	6.4998e-14	31.6096
Coffee intake	ukb-b-5237	rs516636	1	177855517	0.00198419	0.0116767	A	C	4e-09	19.3283
Coffee intake	ukb-b-5237	rs56113850	19	41353107	0.00163351	0.0126667	C	T	8.9002e-15	33.5671
Coffee intake	ukb-b-5237	rs57918684	17	60150383	0.00223845	0.0128864	A	G	8.60003e-09	18.6309
Coffee intake	ukb-b-5237	rs6062682	20	62891820	0.00163929	0.0103704	T	C	2.5e-10	22.9461
Coffee intake	ukb-b-5237	rs6063085	20	45840459	0.00166919	0.0104106	C	A	4.49997e-10	21.7528
Coffee intake	ukb-b-5237	rs61928609	12	11316437	0.00217536	-0.0147305	C	A	1.29987e-11	25.6024
Coffee intake	ukb-b-5237	rs62064918	17	46155786	0.00187872	-0.0103075	T	C	4.09996e-08	16.8358
Coffee intake	ukb-b-5237	rs62107261	2	422144	0.00378235	-0.0241024	C	T	1.89998e-10	22.8318
Coffee intake	ukb-b-5237	rs630194	18	40950954	0.00169853	-0.0113533	C	T	2.29985e-11	24.9286
Coffee intake	ukb-b-5237	rs7224815	17	17845800	0.00164162	-0.0108602	T	A	3.69999e-11	24.4326
Coffee intake	ukb-b-5237	rs73073176	7	17562952	0.00240961	-0.0258187	T	C	8.69961e-27	64.8537
Coffee intake	ukb-b-5237	rs73434405	15	74561169	0.00223423	-0.0125881	T	G	1.79999e-08	17.7732
Coffee intake	ukb-b-5237	rs75347775	19	18495908	0.00187898	0.0104504	A	G	2.69998e-08	17.3052
Coffee intake	ukb-b-5237	rs780093	2	27742603	0.00165695	0.0132935	C	T	1e-15	35.8624
Coffee intake	ukb-b-5237	rs7811609	7	32930597	0.00166468	0.00913864	T	C	4e-08	16.7848
Coffee intake	ukb-b-5237	rs78267637	8	33790200	0.00431659	-0.0254259	G	C	3.89996e-09	20.3299
Coffee intake	ukb-b-5237	rs8056750	16	70927078	0.00173692	0.0105333	T	C	1.29999e-09	21.9036
Coffee intake	ukb-b-5237	rs9398171	6	108983527	0.00177995	0.0108577	T	C	1.09999e-09	20.7935
