# Supplementary material for: Genetic prediction of modifiable lifestyle factors for erectile dysfunction
Source: Sex Med. 2024 Mar 18;12(1):qfae010. doi: 10.1093/sexmed/qfae010 (PMC10949036; doi:10.1093/sexmed/qfae010)
Supplement: Supplementary_Table_2_Phenotypic_definition_specification_qfae010 [file supplementary_table_2_phenotypic_definition_specification_qfae010.xlsx]

## Sheet: Sheet1
Dataset	Trait	Notes
ukb-b-20261	Ever smoked	Individual classed as Eversmoker if Current tobacco smoking= most days or occasionally OR Past tobacco smoking= most days or occasionally or tried once or twice. Individual were classed as Neversmoker if Current tobacco smoking= no (0) AND Past tobacco smoking= never. Individuals who answered to either question "Do not know" "Prefer not to answer" and "None of the above" were not coded.
ieu-b-73	Alcoholic drinks per week	Drinks per week is defined as the average number of drinks a participant reported drinking each week, aggregated across all types of alcohol. If a study recorded binned response ranges (e.g., 1-4 drinks per week, 5-10 drinks per week) we used the midpoint of the range. For example, if an individual reported 1-5 drinks per week, we assume they drank 2.5 drinks per week on average. This was measure…
ukb-a-248	Body mass index	BMI value is constructed from height and weight measured during the initial Assessment Centre visit. The combined effects of lead SNPs at the 97 loci were examined in an independent sample of 8,164 European-descent individuals from the Health and Retirement Study. The results show that an average increase of 0.1 BMI units (kg per m2) per BMI-increasing allele, equivalent to 260–320 g for an indiv…
ukb-b-6591	Age first had sexual intercourse	ACE touchscreen question "What was your age when you first had sexual intercourse? (Sexual intercourse includes vaginal, oral or anal intercourse)" The following checks were performed: If answer < 3 then rejected If answer > Participants age then rejected If answer < 12 then participant asked to confirm If the participant activated the Help button they were shown the message: Sexual intercourse i…
